# Supplementary material for: Tris(propionitrile-κN)[1,4,7-tris­(cyano­meth­yl)-1,4,7-triaza­cyclo­nonane-κ3 N 1,N 4,N 7]copper(II) bis­(perchlorate) dihydrate
Source: Acta Crystallogr Sect E Struct Rep Online. 2010 Jan 30;66(Pt 2):m235–6. doi: 10.1107/S1600536810003211 (PMC2979962; doi:10.1107/S1600536810003211)
Supplement: Supplementary file 1 [file e-66-0m235-sup1.cif]

##############################################################################
###                                                                        ###
###        Electronic paper (Acta Crystallographica Section E)             ###
###                                                                        ###
##############################################################################
#                                                                            #
# This CIF contains the data in a paper accepted for publication in Acta     #
# Crystallographica Section E. It conforms to the requirements of Notes      #
# for Authors for Section E, and has been peer reviewed under the auspices   #
# of the IUCr Commission on Journals.                                        #
#                                                                            #
# Full details of the Crystallographic Information File format               #
# are given in the paper "The Crystallographic Information File (CIF):       #
# a New Standard Archive File for Crystallography" by S. R. Hall, F. H.      #
# Allen and I. D. Brown [Acta Cryst. (1991), A47, 655-685].                  #
#                                                                            #
# The current version of the core CIF dictionary is obtainable from          #
# ftp://ftp.iucr.org/pub/cif_core.dic. The current version number is 2.4.    #
#                                                                            #
# Software is freely available for graphical display of the structure(s) in  #
# this CIF.  For information consult the CIF home page http://www.iucr.org/  #
# cif/home.html                                                              #
#                                                                            #
# This file may be used for bona fide research purposes within the           #
# scientific community so long as proper attribution is given to the journal # 
# article from which it was obtained.                                        #
#                                                                            #
##############################################################################
                                             
data_I
_audit_creation_method     SHELXL97
_chemical_name_systematic
;
Tris(propionitrile-\k<i>N</i>)[1,4,7-tris(cyanomethyl)-1,4,7-triazacyclononane-
\k^3^<i>N</i>^1^,<i>N</i>^4^,<i>N</i>^7^]copper(II) bis(perchlorate) dihydrate
;
_chemical_name_common     ?
_chemical_formula_moiety     'C21 H33 Cu N9 2+, 2(Cl O4 -), 2(H2 O)'
_chemical_formula_sum     'C21 H37 Cl2 Cu N9 O10'
_chemical_formula_iupac     '[Cu (C3 H5 N)3 (C12 H18 N6)] (Cl O4)2, 2H2 O'
_chemical_formula_weight     710.05
_chemical_melting_point     ?
_symmetry_cell_setting     'trigonal'
_symmetry_space_group_name_H-M     'R -3'
_symmetry_space_group_name_Hall     '-R 3'
loop_
    _symmetry_equiv_pos_as_xyz
    'x, y, z'
    '-y, x-y, z'
    '-x+y, -x, z'
    'x+2/3, y+1/3, z+1/3'
    '-y+2/3, x-y+1/3, z+1/3'
    '-x+y+2/3, -x+1/3, z+1/3'
    'x+1/3, y+2/3, z+2/3'
    '-y+1/3, x-y+2/3, z+2/3'
    '-x+y+1/3, -x+2/3, z+2/3'
    '-x, -y, -z'
    'y, -x+y, -z'
    'x-y, x, -z'
    '-x+2/3, -y+1/3, -z+1/3'
    'y+2/3, -x+y+1/3, -z+1/3'
    'x-y+2/3, x+1/3, -z+1/3'
    '-x+1/3, -y+2/3, -z+2/3'
    'y+1/3, -x+y+2/3, -z+2/3'
    'x-y+1/3, x+2/3, -z+2/3'
_cell_length_a     9.962(2)
_cell_length_b     9.962(2)
_cell_length_c     61.623(18)
_cell_angle_alpha     90.00
_cell_angle_beta     90.00
_cell_angle_gamma     120.00
_cell_volume     5296(2)
_cell_formula_units_Z     6
_cell_measurement_reflns_used     1799
_cell_measurement_theta_min     2.38
_cell_measurement_theta_max     20.92
_cell_measurement_temperature     298(2)
_exptl_crystal_description     'plate'
_exptl_crystal_colour     'blue'
_exptl_crystal_size_max     0.34
_exptl_crystal_size_mid     0.32
_exptl_crystal_size_min     0.14
_exptl_crystal_density_diffrn     1.336
_exptl_crystal_density_method     'not measured'
_exptl_crystal_F_000     2214
_exptl_absorpt_coefficient_mu     0.827
_exptl_absorpt_correction_type     'multi-scan'
_exptl_absorpt_process_details     '(<i>SADABS</i>; Bruker, 1998)'
_exptl_absorpt_correction_T_min     0.760
_exptl_absorpt_correction_T_max     0.887
_exptl_special_details
;
;
_diffrn_ambient_temperature     298(2)
_diffrn_radiation_type     'MoK\a'
_diffrn_radiation_wavelength     0.71073
_diffrn_radiation_source     'fine--focus sealed tube'
_diffrn_radiation_monochromator     'graphite'
_diffrn_measurement_device_type     'Bruker SMART APEXII CCD'
_diffrn_measurement_method     '\f and \w scans'
_diffrn_detector_area_resol_mean     ?
_diffrn_reflns_number     9484
_diffrn_reflns_av_R_equivalents     0.0436
_diffrn_reflns_av_sigmaI/netI     0.0461
_diffrn_reflns_theta_min     1.98
_diffrn_reflns_theta_max     26.00
_diffrn_reflns_theta_full     26.00
_diffrn_measured_fraction_theta_max     1.000
_diffrn_measured_fraction_theta_full     1.000
_diffrn_reflns_limit_h_min     -12
_diffrn_reflns_limit_h_max     12
_diffrn_reflns_limit_k_min     -7
_diffrn_reflns_limit_k_max     12
_diffrn_reflns_limit_l_min     -75
_diffrn_reflns_limit_l_max     64
_diffrn_standards_number     ?
_diffrn_standards_interval_count     ?
_diffrn_standards_interval_time     ?
_diffrn_standards_decay_%     ?
_refine_special_details
;
 Refinement of <i>F</i>^2^ against ALL reflections. The weighted
 <i>R</i>--factor wR and goodness of fit <i>S</i> are based on <i>F</i>^2^,
 conventional <i>R</i>--factors <i>R</i> are based on <i>F</i>, with <i>F</i>
 set to zero for negative <i>F</i>^2^. The threshold expression of
 <i>F</i>^2^ > \s(<i>F</i>^2^) is used only for calculating
 <i>R</i>--factors(gt) etc. and is not relevant to the choice of reflections
 for refinement. <i>R</i>--factors based on <i>F</i>^2^ are statistically about
 twice as large as those based on <i>F</i>, and <i>R</i>--factors based on ALL
 data will be even larger.
;
_reflns_number_total     2327
_reflns_number_gt     1837
_reflns_threshold_expression     I>2\s(I)
_refine_ls_structure_factor_coef     'Fsqd'
_refine_ls_matrix_type     'full'
_refine_ls_R_factor_all     0.0674
_refine_ls_R_factor_gt     0.0510
_refine_ls_wR_factor_gt     0.1374
_refine_ls_wR_factor_ref     0.1438
_refine_ls_goodness_of_fit_ref     0.989
_refine_ls_restrained_S_all     0.989
_refine_ls_number_reflns     2327
_refine_ls_number_parameters     132
_refine_ls_number_restraints     0
_refine_ls_hydrogen_treatment     constr
_refine_ls_weighting_scheme     'calc'
_refine_ls_weighting_details
         'calc w=1/[\s^2^(Fo^2^)+(0.0959P)^2^+1.4800P] where P=(Fo^2^+2Fc^2^)/3'
_atom_sites_solution_hydrogens     geom
_atom_sites_solution_primary     direct
_atom_sites_solution_secondary     difmap
_refine_ls_shift/su_max     0.000
_refine_ls_shift/su_mean     0.000
_refine_diff_density_max     0.258
_refine_diff_density_min     -0.438
_refine_ls_extinction_method     none
_refine_ls_extinction_coef     ?
loop_
    _atom_type_symbol
    _atom_type_description
    _atom_type_scat_dispersion_real
    _atom_type_scat_dispersion_imag
    _atom_type_scat_source
    'C' 'C' 0.0033 0.0016
                         'International Tables Vol C Tables 4.2.6.8 and 6.1.1.4'
    'H' 'H' 0.0000 0.0000
                         'International Tables Vol C Tables 4.2.6.8 and 6.1.1.4'
    'N' 'N' 0.0061 0.0033
                         'International Tables Vol C Tables 4.2.6.8 and 6.1.1.4'
    'O' 'O' 0.0106 0.0060
                         'International Tables Vol C Tables 4.2.6.8 and 6.1.1.4'
    'Cl' 'Cl' 0.1484 0.1585
                         'International Tables Vol C Tables 4.2.6.8 and 6.1.1.4'
    'Cu' 'Cu' 0.3201 1.2651
                         'International Tables Vol C Tables 4.2.6.8 and 6.1.1.4'
_computing_data_collection     '<i>SMART</i> (Bruker, 2002)'
_computing_cell_refinement     '<i>SAINT</i> (Bruker, 2002)'
_computing_data_reduction     '<i>SAINT</i> (Bruker, 2002)'
_computing_structure_solution     '<i>SHELXS97</i> (Sheldrick, 2008)'
_computing_structure_refinement     '<i>SHELXL97</i> (Sheldrick, 2008)'
_computing_molecular_graphics     '<i>SHELXTL</i> (Sheldrick, 2008)'
_computing_publication_material     '<i>SHELXTL</i> (Sheldrick, 2008)'
loop_
    _atom_site_type_symbol
    _atom_site_label
    _atom_site_fract_x
    _atom_site_fract_y
    _atom_site_fract_z
    _atom_site_U_iso_or_equiv
    _atom_site_adp_type
    _atom_site_calc_flag
    _atom_site_refinement_flags
    _atom_site_occupancy
    _atom_site_disorder_assembly
    _atom_site_disorder_group
    C C1 0.8592(4) 0.4740(4) 0.02573(6) 0.0412(8) Uani d . 1 . .
    H H1A 0.9682 0.5407 0.0224 0.049 Uiso calc R 1 . .
    H H1B 0.8078 0.4188 0.0126 0.049 Uiso calc R 1 . .
    C C2 0.7901(4) 0.5749(4) 0.03281(5) 0.0336(7) Uani d . 1 . .
    H H2A 0.8615 0.6547 0.0427 0.040 Uiso calc R 1 . .
    H H2B 0.7778 0.6258 0.0202 0.040 Uiso calc R 1 . .
    C C3 0.5888(4) 0.5827(4) 0.05172(5) 0.0379(8) Uani d . 1 . .
    H H3A 0.6568 0.6427 0.0635 0.045 Uiso calc R 1 . .
    H H3B 0.4873 0.5155 0.0580 0.045 Uiso calc R 1 . .
    C C4 0.5751(4) 0.6906(4) 0.03705(5) 0.0360(7) Uani d . 1 . .
    C C5 0.4092(4) 0.2743(4) 0.09939(5) 0.0394(8) Uani d . 1 . .
    C C6 0.3004(4) 0.2578(4) 0.11629(5) 0.0389(8) Uani d . 1 . .
    H H6A 0.1959 0.2111 0.1105 0.047 Uiso calc R 1 . .
    H H6B 0.3281 0.3578 0.1225 0.047 Uiso calc R 1 . .
    C C7 0.3123(5) 0.1525(4) 0.13332(5) 0.0404(8) Uani d . 1 . .
    H H7A 0.3651 0.1029 0.1272 0.061 Uiso calc R 1 . .
    H H7B 0.2101 0.0751 0.1378 0.061 Uiso calc R 1 . .
    H H7C 0.3691 0.2133 0.1456 0.061 Uiso calc R 1 . .
    Cl Cl1 1.0000 1.0000 0.07171(2) 0.0373(3) Uani d S 1 . .
    Cl Cl2 0.3333 0.6667 0.09665(2) 0.0383(3) Uani d S 1 . .
    Cu Cu1 0.6667 0.3333 0.063982(10) 0.0316(2) Uani d S 1 . .
    N N1 0.6443(3) 0.4868(3) 0.04321(4) 0.0335(6) Uani d . 1 . .
    N N2 0.5838(3) 0.7880(3) 0.02473(4) 0.0385(7) Uani d . 1 . .
    N N3 0.4964(4) 0.3039(3) 0.08486(5) 0.0423(7) Uani d . 1 . .
    O O1 0.3333 0.6667 0.1667 0.0247(10) Uani d S 1 . .
    H H1C 0.3300 0.6081 0.1769 0.037 Uiso d PR 0.16667 . .
    H H1D 0.3867 0.7608 0.1706 0.037 Uiso d PR 0.16667 . .
    O O2 0.6667 0.3333 0.14060(6) 0.0353(8) Uani d S 1 . .
    H H2C 0.6152 0.3741 0.1454 0.042 Uiso d PR 0.33333 . .
    H H2D 0.6160 0.2696 0.1305 0.042 Uiso d PR 0.33333 . .
    O O3 1.0000 1.0000 0.0000 0.0544(16) Uani d S 1 . .
    H H3D 1.0241 1.0481 0.0120 0.065 Uiso d PR 0.16667 . .
    H H3C 0.9020 0.9506 -0.0014 0.082 Uiso d PR 0.16667 . .
    O O11 0.8501(3) 0.9383(3) 0.06411(4) 0.0473(7) Uani d . 1 . .
    O O12 1.0000 1.0000 0.09409(6) 0.0442(10) Uani d S 1 . .
    O O21 0.3333 0.6667 0.07487(7) 0.0413(10) Uani d S 1 . .
    O O22 0.3579(3) 0.8074(3) 0.10312(4) 0.0379(5) Uani d . 1 . .
loop_
    _atom_site_aniso_label
    _atom_site_aniso_U_11
    _atom_site_aniso_U_22
    _atom_site_aniso_U_33
    _atom_site_aniso_U_12
    _atom_site_aniso_U_13
    _atom_site_aniso_U_23
    C1 0.0410(19) 0.0400(19) 0.0380(17) 0.0170(16) 0.0013(14) -0.0008(14)
    C2 0.0297(15) 0.0339(16) 0.0334(15) 0.0131(13) 0.0009(12) -0.0114(13)
    C3 0.0303(16) 0.0250(15) 0.0417(17) 0.0014(13) 0.0066(13) 0.0010(13)
    C4 0.0364(17) 0.0447(18) 0.0314(15) 0.0238(15) 0.0036(13) -0.0041(14)
    C5 0.0386(19) 0.0444(19) 0.0345(16) 0.0203(16) -0.0006(14) 0.0139(14)
    C6 0.0439(19) 0.0317(17) 0.0335(16) 0.0132(15) 0.0138(14) 0.0150(13)
    C7 0.056(2) 0.0431(19) 0.0344(16) 0.0335(18) 0.0156(15) 0.0193(15)
    Cl1 0.0360(5) 0.0360(5) 0.0400(7) 0.0180(2) 0.000 0.000
    Cl2 0.0363(5) 0.0363(5) 0.0421(7) 0.0182(2) 0.000 0.000
    Cu1 0.0322(3) 0.0322(3) 0.0304(4) 0.01610(14) 0.000 0.000
    N1 0.0323(14) 0.0296(13) 0.0363(14) 0.0138(11) 0.0006(11) 0.0048(10)
    N2 0.0368(15) 0.0411(16) 0.0304(13) 0.0142(13) 0.0070(11) 0.0034(12)
    N3 0.0474(17) 0.0317(15) 0.0431(15) 0.0163(13) 0.0109(14) 0.0150(12)
    O1 0.0253(15) 0.0253(15) 0.023(2) 0.0126(7) 0.000 0.000
    O2 0.0318(12) 0.0318(12) 0.042(2) 0.0159(6) 0.000 0.000
    O3 0.054(2) 0.054(2) 0.054(4) 0.0272(12) 0.000 0.000
    O11 0.0335(13) 0.0445(14) 0.0399(13) 0.0015(11) 0.0118(10) -0.0034(11)
    O12 0.0503(16) 0.0503(16) 0.032(2) 0.0252(8) 0.000 0.000
    O21 0.0424(15) 0.0424(15) 0.039(2) 0.0212(7) 0.000 0.000
    O22 0.0341(12) 0.0427(13) 0.0341(11) 0.0172(11) -0.0008(9) 0.0054(10)
_geom_special_details
;
 All s.u.'s (except the s.u. in the dihedral angle between two l.s. planes) are
 estimated using the full covariance matrix. The cell s.u.'s are taken into
 account individually in the estimation of s.u.'s in distances, angles and
 torsion angles; correlations between s.u.'s in cell parameters are only used
 when they are defined by crystal symmetry. An approximate (isotropic)
 treatment of cell s.u.'s is used for estimating s.u.'s involving l.s. planes.
;
loop_
    _geom_bond_atom_site_label_1
    _geom_bond_atom_site_label_2
    _geom_bond_site_symmetry_2
    _geom_bond_distance
    _geom_bond_publ_flag
    C1 C2 . 1.538(5) ?
    C1 N1 3_665 1.543(4) ?
    C1 H1A . 0.9700 ?
    C1 H1B . 0.9700 ?
    C2 N1 . 1.420(4) ?
    C2 H2A . 0.9700 ?
    C2 H2B . 0.9700 ?
    C3 N1 . 1.422(5) ?
    C3 C4 . 1.462(5) ?
    C3 H3A . 0.9700 ?
    C3 H3B . 0.9700 ?
    C4 N2 . 1.200(5) ?
    C5 N3 . 1.178(5) ?
    C5 C6 . 1.452(5) ?
    C6 C7 . 1.529(4) ?
    C6 H6A . 0.9700 ?
    C6 H6B . 0.9700 ?
    C7 H7A . 0.9600 ?
    C7 H7B . 0.9600 ?
    C7 H7C . 0.9600 ?
    Cl1 O12 . 1.379(4) ?
    Cl1 O11 2_765 1.382(3) ?
    Cl1 O11 . 1.382(3) ?
    Cl1 O11 3_675 1.382(3) ?
    Cl2 O21 . 1.342(4) ?
    Cl2 O22 . 1.357(3) ?
    Cl2 O22 2_665 1.357(3) ?
    Cl2 O22 3_565 1.357(3) ?
    Cu1 N3 2_655 2.030(3) ?
    Cu1 N3 3_665 2.030(3) ?
    Cu1 N3 . 2.030(3) ?
    Cu1 N1 2_655 2.089(3) ?
    Cu1 N1 3_665 2.089(3) ?
    Cu1 N1 . 2.089(3) ?
    N1 C1 2_655 1.543(4) ?
    O1 H1C . 0.8500 ?
    O1 H1D . 0.8500 ?
    O2 H2C . 0.8500 ?
    O2 H2D . 0.8500 ?
    O3 H3D . 0.8500 ?
    O3 H3C . 0.8500 ?
loop_
    _geom_angle_atom_site_label_1
    _geom_angle_atom_site_label_2
    _geom_angle_atom_site_label_3
    _geom_angle_site_symmetry_1
    _geom_angle_site_symmetry_3
    _geom_angle
    _geom_angle_publ_flag
    C2 C1 N1 . 3_665 112.9(3) ?
    C2 C1 H1A . . 109.0 ?
    N1 C1 H1A 3_665 . 109.0 ?
    C2 C1 H1B . . 109.0 ?
    N1 C1 H1B 3_665 . 109.0 ?
    H1A C1 H1B . . 107.8 ?
    N1 C2 C1 . . 112.2(3) ?
    N1 C2 H2A . . 109.2 ?
    C1 C2 H2A . . 109.2 ?
    N1 C2 H2B . . 109.2 ?
    C1 C2 H2B . . 109.2 ?
    H2A C2 H2B . . 107.9 ?
    N1 C3 C4 . . 118.5(3) ?
    N1 C3 H3A . . 107.7 ?
    C4 C3 H3A . . 107.7 ?
    N1 C3 H3B . . 107.7 ?
    C4 C3 H3B . . 107.7 ?
    H3A C3 H3B . . 107.1 ?
    N2 C4 C3 . . 171.7(4) ?
    N3 C5 C6 . . 171.5(4) ?
    C5 C6 C7 . . 105.1(3) ?
    C5 C6 H6A . . 110.7 ?
    C7 C6 H6A . . 110.7 ?
    C5 C6 H6B . . 110.7 ?
    C7 C6 H6B . . 110.7 ?
    H6A C6 H6B . . 108.8 ?
    C6 C7 H7A . . 109.5 ?
    C6 C7 H7B . . 109.5 ?
    H7A C7 H7B . . 109.5 ?
    C6 C7 H7C . . 109.5 ?
    H7A C7 H7C . . 109.5 ?
    H7B C7 H7C . . 109.5 ?
    O12 Cl1 O11 . 2_765 109.83(11) ?
    O12 Cl1 O11 . . 109.83(11) ?
    O11 Cl1 O11 2_765 . 109.11(11) ?
    O12 Cl1 O11 . 3_675 109.83(11) ?
    O11 Cl1 O11 2_765 3_675 109.11(11) ?
    O11 Cl1 O11 . 3_675 109.11(11) ?
    O21 Cl2 O22 . . 107.08(11) ?
    O21 Cl2 O22 . 2_665 107.08(11) ?
    O22 Cl2 O22 . 2_665 111.75(10) ?
    O21 Cl2 O22 . 3_565 107.08(11) ?
    O22 Cl2 O22 . 3_565 111.75(10) ?
    O22 Cl2 O22 2_665 3_565 111.75(10) ?
    N3 Cu1 N3 2_655 3_665 84.13(13) ?
    N3 Cu1 N3 2_655 . 84.13(13) ?
    N3 Cu1 N3 3_665 . 84.13(13) ?
    N3 Cu1 N1 2_655 2_655 96.12(11) ?
    N3 Cu1 N1 3_665 2_655 177.46(11) ?
    N3 Cu1 N1 . 2_655 93.37(12) ?
    N3 Cu1 N1 2_655 3_665 93.37(12) ?
    N3 Cu1 N1 3_665 3_665 96.12(11) ?
    N3 Cu1 N1 . 3_665 177.46(11) ?
    N1 Cu1 N1 2_655 3_665 86.40(11) ?
    N3 Cu1 N1 2_655 . 177.46(11) ?
    N3 Cu1 N1 3_665 . 93.37(12) ?
    N3 Cu1 N1 . . 96.12(11) ?
    N1 Cu1 N1 2_655 . 86.40(11) ?
    N1 Cu1 N1 3_665 . 86.40(11) ?
    C2 N1 C3 . . 111.9(2) ?
    C2 N1 C1 . 2_655 107.5(2) ?
    C3 N1 C1 . 2_655 105.8(3) ?
    C2 N1 Cu1 . . 106.2(2) ?
    C3 N1 Cu1 . . 119.0(2) ?
    C1 N1 Cu1 2_655 . 105.87(19) ?
    C5 N3 Cu1 . . 167.5(3) ?
    H1C O1 H1D . . 109.4 ?
    H2C O2 H2D . . 109.5 ?
    H3D O3 H3C . . 109.5 ?
loop_
    _geom_torsion_atom_site_label_1
    _geom_torsion_atom_site_label_2
    _geom_torsion_atom_site_label_3
    _geom_torsion_atom_site_label_4
    _geom_torsion_site_symmetry_1
    _geom_torsion_site_symmetry_2
    _geom_torsion_site_symmetry_3
    _geom_torsion_site_symmetry_4
    _geom_torsion
    _geom_torsion_publ_flag
    N1 C1 C2 N1 3_665 . . . -43.3(4) ?
    C1 C2 N1 C3 . . . . 173.9(3) ?
    C1 C2 N1 C1 . . . 2_655 -70.5(4) ?
    C1 C2 N1 Cu1 . . . . 42.5(3) ?
    C4 C3 N1 C2 . . . . 54.9(4) ?
    C4 C3 N1 C1 . . . 2_655 -61.8(3) ?
    C4 C3 N1 Cu1 . . . . 179.4(2) ?
    N3 Cu1 N1 C2 3_665 . . . 71.0(2) ?
    N3 Cu1 N1 C2 . . . . 155.4(2) ?
    N1 Cu1 N1 C2 2_655 . . . -111.58(15) ?
    N1 Cu1 N1 C2 3_665 . . . -25.0(2) ?
    N3 Cu1 N1 C3 3_665 . . . -56.3(2) ?
    N3 Cu1 N1 C3 . . . . 28.2(2) ?
    N1 Cu1 N1 C3 2_655 . . . 121.2(3) ?
    N1 Cu1 N1 C3 3_665 . . . -152.2(3) ?
    N3 Cu1 N1 C1 3_665 . . 2_655 -175.0(2) ?
    N3 Cu1 N1 C1 . . . 2_655 -90.6(2) ?
    N1 Cu1 N1 C1 2_655 . . 2_655 2.44(19) ?
    N1 Cu1 N1 C1 3_665 . . 2_655 89.05(15) ?
    N3 Cu1 N3 C5 2_655 . . . 10.1(14) ?
    N3 Cu1 N3 C5 3_665 . . . -74.6(13) ?
    N1 Cu1 N3 C5 2_655 . . . 105.9(14) ?
    N1 Cu1 N3 C5 . . . . -167.3(14) ?
loop_
    _geom_hbond_atom_site_label_D
    _geom_hbond_atom_site_label_H
    _geom_hbond_atom_site_label_A
    _geom_hbond_site_symmetry_A
    _geom_hbond_distance_DH
    _geom_hbond_distance_HA
    _geom_hbond_distance_DA
    _geom_hbond_angle_DHA
    C1 H1A N2 2_765 0.97 2.49 3.371(5) 151
    C3 H3A O11 . 0.97 2.59 3.269(4) 127
    C6 H6A O12 1_445 0.97 2.27 3.120(4) 146
data_global
_journal_date_recd_electronic     2009-12-16
_journal_date_accepted     2010-01-26
_journal_name_full     'Acta Crystallographica, Section E'
_journal_year     2010
_journal_volume     66
_journal_issue      2
_journal_page_first     m235
_journal_page_last     m236
_journal_paper_category     QM
_journal_coeditor_code     RK2185
_publ_contact_author_name     'Prof. Zhang, Zhong'
_publ_contact_author_address
;
College of Chemistry and Chemical Engineering
Guangxi Normal University
Yucai Road 15
Guilin 541004
People's Republic of China
;
_publ_contact_author_email     zhangzhong@mailbox.gxnu.edu.cn
_publ_contact_author_fax     ?
_publ_contact_author_phone     ?
_publ_section_title
;\
Tris(propionitrile-\k<i>N</i>)[1,4,7-tris(cyanomethyl)-1,4,7-triazacyclononane-\
\k^3^<i>N</i>^1^,<i>N</i>^4^,<i>N</i>^7^]copper(II) bis(perchlorate)
dihydrate
;
loop_
    _publ_author_name
    _publ_author_address
    'Zhang, Zhong'
;
College of Chemistry and Chemical Engineering
Guangxi Normal University
Yucai Road 15
Guilin 541004
People's Republic of China
;
    'Lu, Jianqi'
;
College of Chemistry and Chemical Engineering
Guangxi Normal University
Yucai Road 15
Guilin 541004
People's Republic of China
;
    'Wu, Difeng'
;
College of Chemistry and Chemical Engineering
Guangxi Normal University
Yucai Road 15
Guilin 541004
People's Republic of China
;
