# Supplementary material for: Tris(propionitrile-κN)[1,4,7-tris­(cyano­meth­yl)-1,4,7-triaza­cyclo­nonane-κ3 N 1,N 4,N 7]copper(II) bis­(perchlorate) dihydrate
Source: Acta Crystallogr Sect E Struct Rep Online. 2010 Jan 30;66(Pt 2):m235–6. doi: 10.1107/S1600536810003211 (PMC2979962; doi:10.1107/S1600536810003211)
Supplement: Supplementary file 2 [file e-66-0m235-Isup2.hkl]

# 
# h,k,l, Fc-squared, Fo-squared, sigma(Fo-squared) and status flag 
# 
data_I
_shelx_title ' 11 in R-3' 
_shelx_refln_list_code          4 
_shelx_F_calc_maximum      554.38 
_exptl_crystal_F_000      2214.00 
_reflns_d_resolution_high  0.8107 
 
loop_ 
 _symmetry_equiv_pos_as_xyz 
 'x, y, z' 
 '-y, x-y, z' 
 '-x+y, -x, z' 
 'x+2/3, y+1/3, z+1/3' 
 '-y+2/3, x-y+1/3, z+1/3' 
 '-x+y+2/3, -x+1/3, z+1/3' 
 'x+1/3, y+2/3, z+2/3' 
 '-y+1/3, x-y+2/3, z+2/3' 
 '-x+y+1/3, -x+2/3, z+2/3' 
 '-x, -y, -z' 
 'y, -x+y, -z' 
 'x-y, x, -z' 
 '-x+2/3, -y+1/3, -z+1/3' 
 'y+2/3, -x+y+1/3, -z+1/3' 
 'x-y+2/3, x+1/3, -z+1/3' 
 '-x+1/3, -y+2/3, -z+2/3' 
 'y+1/3, -x+y+2/3, -z+2/3' 
 'x-y+1/3, x+2/3, -z+2/3' 
 
_cell_length_a     9.9618 
_cell_length_b     9.9618 
_cell_length_c    61.6227 
_cell_angle_alpha  90.000 
_cell_angle_beta   90.000 
_cell_angle_gamma 120.000 
 
_shelx_F_squared_multiplier     1.000 
 
loop_ 
 _refln_index_h 
 _refln_index_k 
 _refln_index_l 
 _refln_F_squared_calc 
 _refln_F_squared_meas 
 _refln_F_squared_sigma 
 _refln_observed_status 
  -1   2   0   232457.72   215181.02   1707.57 o 
   0   3   0    69415.84    65515.41    504.93 o 
  -2   4   0   103540.70    98733.43    391.86 o 
  -4   5   0    47726.07    46167.02    342.65 o 
  -1   5   0    97388.25    93059.78    596.81 o 
  -3   6   0    64006.57    59143.08   2012.49 o 
   0   6   0    61720.26    57525.77    273.09 o 
  -5   7   0    44618.71    41981.50    286.87 o 
  -2   7   0    51925.68    48724.61    229.58 o 
  -7   8   0    34616.46    31915.37     96.38 o 
  -4   8   0    29450.67    28678.46    218.82 o 
  -1   8   0    32263.75    30602.35    111.00 o 
  -6   9   0    16576.94    16154.20    145.33 o 
  -3   9   0    11519.54    11169.56    431.41 o 
   0   9   0     8845.42     8083.45    304.12 o 
  -8  10   0     7323.28     7378.70    351.68 o 
  -5  10   0    20208.41    18747.35    535.02 o 
  -2  10   0    13141.49    13081.20    407.89 o 
 -10  11   0     2474.44     2521.49    323.21 o 
  -7  11   0     7837.12     7682.57    220.16 o 
  -4  11   0     3915.62     3764.70    128.63 o 
  -1  11   0     1833.43     1880.66    267.85 o 
  -6  12   0     7988.27     7410.07     58.69 o 
  -1   1   1     2094.14     2815.62    362.90 o 
  -3   2   1     1594.19     2538.59    264.56 o 
   0   2   1    26150.61    24848.77    211.32 o 
  -5   3   1     3768.87     3924.62    182.68 o 
  -2   3   1    45087.83    43086.03    199.87 o 
   1   3   1     1128.67     1328.15    107.00 o 
  -7   4   1     1434.07     1520.55    102.40 o 
  -4   4   1     8885.96     8415.02    149.32 o 
  -1   4   1     3145.17     3435.77    206.48 o 
   2   4   1      293.50      421.31    214.32 o 
  -9   5   1     1965.91     2009.65    117.62 o 
  -6   5   1      500.03      702.70    209.99 o 
  -3   5   1      548.41      685.13    296.64 o 
   0   5   1     6875.44     7142.04    248.37 o 
   3   5   1     4092.81     4184.50    124.07 o 
 -11   6   1        1.91      213.17    213.80 o 
  -8   6   1     1144.17     1244.91    180.43 o 
  -5   6   1     8377.47     8192.30    184.83 o 
  -2   6   1       18.61       38.57    129.49 o 
   1   6   1     1419.61     1776.48    158.23 o 
   4   6   1      321.18      389.00    139.30 o 
 -10   7   1     1508.84     1557.61    169.15 o 
  -7   7   1       20.59       33.99    140.36 o 
  -4   7   1      672.96      851.08    135.09 o 
  -1   7   1      273.36      564.24    174.94 o 
   2   7   1       10.27      190.63    253.87 o 
   5   7   1       40.80       66.86     53.53 o 
 -12   8   1      596.76      621.91     94.78 o 
  -9   8   1     1214.03     1629.32    308.04 o 
  -6   8   1      162.52      739.90    337.91 o 
  -3   8   1     1435.81     1630.59    276.20 o 
   0   8   1     2481.26     2442.93     35.63 o 
   3   8   1       33.93       66.58    207.77 o 
 -11   9   1       10.43      193.04    142.00 o 
  -8   9   1     3204.99     3396.92    314.28 o 
  -5   9   1      892.71      947.30    105.96 o 
  -2   9   1        3.26      168.09    383.18 o 
   1   9   1       13.92       63.16     49.91 o 
 -10  10   1       22.15      294.46    511.06 o 
  -7  10   1      443.85      924.73    217.61 o 
  -4  10   1     1025.11     1130.86    256.41 o 
  -1  10   1       63.33      418.17    188.89 o 
  -9  11   1       62.10      442.22    680.46 o 
  -6  11   1       83.42      175.43    202.63 o 
  -3  11   1      330.35      336.44     46.61 o 
  -8  12   1        7.28      327.65    454.47 o 
  -5  12   1        2.09      132.29    269.17 o 
   0   1   2    40988.39    37739.39    526.82 o 
  -2   2   2    37259.46    35834.48    266.65 o 
   1   2   2    64228.73    60276.48    436.58 o 
  -4   3   2    12322.84    11362.67    365.08 o 
  -1   3   2      792.01      944.67    465.01 o 
   2   3   2      191.58     1075.99    479.43 o 
  -6   4   2     1880.35     2276.14    321.78 o 
  -3   4   2     2081.02     2926.55    214.83 o 
   0   4   2       38.29      476.51    172.13 o 
   3   4   2      330.27      526.05     78.80 o 
  -8   5   2      297.94      323.93    174.85 o 
  -5   5   2       50.32      101.80     68.79 o 
  -2   5   2     7874.91     7417.47    864.42 o 
   1   5   2     1653.31     1753.02    203.83 o 
   4   5   2      416.09      432.39     32.01 o 
 -10   6   2       11.46      384.49     93.66 o 
  -7   6   2     3994.82     3964.75    142.32 o 
  -4   6   2     2729.05     3002.16    493.67 o 
  -1   6   2    17948.39    18188.69    277.25 o 
   2   6   2     2006.41     2129.43    101.88 o 
   5   6   2      522.34      589.36    180.74 o 
 -12   7   2      137.64      359.25    101.22 o 
  -9   7   2     2248.86     2349.06    487.96 o 
  -6   7   2     1530.15     1406.33    392.01 o 
  -3   7   2       49.33      448.64    191.90 o 
   0   7   2      100.06      372.52    258.39 o 
   3   7   2       25.82      175.44     87.64 o 
 -11   8   2      242.45      444.72    412.85 o 
  -8   8   2      314.33      980.82    407.68 o 
  -5   8   2      171.30      326.39    108.21 o 
  -2   8   2      232.05      544.14    243.24 o 
   1   8   2     2288.74     2207.26    103.38 o 
   4   8   2      162.59      111.32    566.54 o 
 -10   9   2       84.34      125.31     58.93 o 
  -7   9   2      330.37      812.00    216.30 o 
  -4   9   2      931.97     1063.84    190.36 o 
  -1   9   2      906.13      918.19    220.08 o 
   2   9   2      306.71      570.97    448.38 o 
  -9  10   2      768.94      918.14    391.94 o 
  -6  10   2       68.30      596.76    238.68 o 
  -3  10   2      145.82      336.30    541.37 o 
   0  10   2      213.97      274.43    482.02 o 
  -8  11   2      105.46      108.93     31.74 o 
  -5  11   2      305.24      685.41    258.96 o 
  -2  11   2      917.36     1062.06    213.76 o 
  -7  12   2     1369.58     1391.16    229.94 o 
  -4  12   2      264.74      384.99    114.90 o 
   1   1   3     1530.92     2175.81    461.72 o 
  -1   2   3      126.25     1807.74    186.51 o 
   2   2   3      937.88     1032.17    149.13 o 
  -3   3   3    23924.44    23382.40    162.34 o 
   0   3   3       48.65      201.21    193.18 o 
   3   3   3     1284.50     1282.20    442.22 o 
  -5   4   3     1012.72     1197.36    625.54 o 
  -2   4   3      497.80      590.19    194.26 o 
   1   4   3     7455.53     7700.93    481.13 o 
   4   4   3       15.83      119.84     86.73 o 
  -7   5   3       40.88      469.14    135.52 o 
  -4   5   3      715.52     1285.89    176.82 o 
  -1   5   3    13135.65    13374.58    554.79 o 
   2   5   3      139.63      838.59    220.38 o 
   5   5   3     1655.72     2053.51    255.61 o 
  -9   6   3      148.31      157.32     14.70 o 
  -6   6   3     1197.38     1450.15     81.27 o 
  -3   6   3     7789.38     7719.06    547.10 o 
   0   6   3      149.68      573.58    156.01 o 
   3   6   3      564.01      668.00    216.69 o 
   6   6   3      112.13      263.95    174.22 o 
 -11   7   3     1180.87     1228.17    353.74 o 
  -8   7   3      569.75     1053.05    280.81 o 
  -5   7   3      788.89      861.87    147.79 o 
  -2   7   3     1778.20     1886.75    135.88 o 
   1   7   3      338.80     1031.49    327.25 o 
   4   7   3       14.13      265.81    119.87 o 
 -10   8   3        9.70       32.88     48.69 o 
  -7   8   3      153.44      229.33     45.55 o 
  -4   8   3      737.04     1023.03    238.82 o 
  -1   8   3     1663.41     1745.65    113.29 o 
   2   8   3      380.87      471.47    229.06 o 
  -9   9   3     2772.80     2542.27     41.86 o 
  -6   9   3      323.82      338.47     84.95 o 
  -3   9   3      103.74      274.09    108.39 o 
   0   9   3       68.95      181.08    217.48 o 
 -11  10   3      789.76      816.63     35.83 o 
  -8  10   3      140.46      165.60    513.14 o 
  -5  10   3      356.87      598.19    115.47 o 
  -2  10   3      293.87      328.20    414.75 o 
   1  10   3      212.07      237.61    321.52 o 
 -10  11   3      144.63      149.96     85.27 o 
  -7  11   3       91.99       76.36    642.97 o 
  -4  11   3       78.48      135.35    152.81 o 
  -1  11   3      625.43      617.62    532.23 o 
  -6  12   3       53.15      131.57    155.58 o 
  -1   1   4    16703.73    15693.84    204.19 o 
  -3   2   4    41842.43    38827.90    208.47 o 
   0   2   4    42436.55    39480.76    177.23 o 
  -5   3   4    11015.50    10304.65    119.45 o 
  -2   3   4     1692.12     3117.93    291.62 o 
   1   3   4      823.27      999.73    316.01 o 
  -7   4   4     4027.10     4703.53    210.26 o 
  -4   4   4       29.81       88.44    195.07 o 
  -1   4   4     3284.49     3655.96    185.98 o 
   2   4   4    15116.81    16008.51    371.01 o 
  -9   5   4      100.70      352.68    142.50 o 
  -6   5   4     9718.81     9615.88    267.79 o 
  -3   5   4     6590.96     6550.29    206.35 o 
   0   5   4    32477.23    30143.37    340.17 o 
   3   5   4      420.95      512.23    212.94 o 
 -11   6   4       33.61      138.28    210.78 o 
  -8   6   4    17830.35    16092.12    406.79 o 
  -5   6   4     1483.63     2352.90    283.59 o 
  -2   6   4     1252.04     1524.40    635.34 o 
   1   6   4     1022.87     1506.20    279.47 o 
   4   6   4       91.22       73.22     32.01 o 
 -10   7   4     1315.22     1234.54    171.32 o 
  -7   7   4     1173.54     1286.67    175.00 o 
  -4   7   4     3914.94     3604.08    534.99 o 
  -1   7   4     9482.87     9520.48    503.52 o 
   2   7   4      776.06      766.62    148.77 o 
   5   7   4     2327.79     2293.76    287.32 o 
 -12   8   4      205.47      179.27     92.75 o 
  -9   8   4       11.58       79.22     67.19 o 
  -6   8   4     5698.27     5259.58    166.96 o 
  -3   8   4      444.82      444.41    314.08 o 
   0   8   4      340.53      557.61    189.78 o 
   3   8   4     1317.59     1379.74    231.66 o 
 -11   9   4       62.77      185.31    257.66 o 
  -8   9   4      530.78      501.63     30.85 o 
  -5   9   4     3189.93     2984.80    149.40 o 
  -2   9   4     1602.88     1609.84    165.62 o 
   1   9   4      822.05     1025.00    513.26 o 
 -10  10   4     1272.71     1135.06     73.46 o 
  -7  10   4     1233.12     1609.47    474.20 o 
  -4  10   4      588.47      573.94     17.45 o 
  -1  10   4       60.58      183.53    279.73 o 
  -9  11   4       56.65      305.70    252.99 o 
  -6  11   4      826.85     1300.75    499.48 o 
  -3  11   4     1001.83     1479.71    364.66 o 
  -8  12   4      597.71      648.21    141.97 o 
  -5  12   4      268.67      344.73     96.34 o 
   0   1   5    35347.20    33705.36   1517.62 o 
  -2   2   5    22246.02    22002.69    210.11 o 
   1   2   5     3377.97     4281.36    362.38 o 
  -4   3   5     7739.72     7217.04    348.37 o 
  -1   3   5    11525.12    11140.07    561.19 o 
   2   3   5     8692.48     8846.22    285.57 o 
  -6   4   5    14639.45    14392.71    191.12 o 
  -3   4   5      524.80      905.86    164.69 o 
   0   4   5      645.68      649.09    201.81 o 
   3   4   5     1467.70     1679.71    154.88 o 
  -8   5   5     4653.19     4245.19    188.59 o 
  -5   5   5     1328.96     1488.01    130.77 o 
  -2   5   5     1119.63     1469.27    574.03 o 
   1   5   5     1705.91     3032.28    227.14 o 
   4   5   5      425.59      551.58    205.94 o 
 -10   6   5      289.09      366.98    137.46 o 
  -7   6   5     3642.72     3637.12    755.71 o 
  -4   6   5     6122.41     6214.14    363.84 o 
  -1   6   5      115.79     1979.39    290.83 o 
   2   6   5      213.00      836.90    317.98 o 
   5   6   5      755.67      781.09     71.11 o 
 -12   7   5      167.14      661.74    381.32 o 
  -9   7   5      234.23      483.59    134.74 o 
  -6   7   5     2915.42     3550.49    314.00 o 
  -3   7   5      788.47     1127.24    208.86 o 
   0   7   5     3836.15     3986.56    247.17 o 
   3   7   5      864.19     1137.91    175.23 o 
 -11   8   5      536.72      647.46    376.70 o 
  -8   8   5      152.37      402.39    149.85 o 
  -5   8   5      738.04     1004.37    216.36 o 
  -2   8   5     2166.52     2314.10    223.77 o 
   1   8   5      621.04      744.82    208.53 o 
   4   8   5      609.40      918.29    606.02 o 
 -10   9   5        5.25      117.26    208.24 o 
  -7   9   5      551.58      923.98    176.02 o 
  -4   9   5      213.02      294.58    372.34 o 
  -1   9   5       60.47       66.14     91.39 o 
   2   9   5      611.24      606.15    187.81 o 
  -9  10   5       79.40      129.84    338.09 o 
  -6  10   5     2152.33     2034.73    141.21 o 
  -3  10   5      874.35     1170.84    377.75 o 
   0  10   5       10.57       96.32    261.34 o 
  -8  11   5      198.88      478.98    324.14 o 
  -5  11   5     1710.09     1823.88    259.29 o 
  -2  11   5     1473.84     1382.12     77.95 o 
  -7  12   5     1375.81     1194.11     76.82 o 
  -4  12   5       31.65      459.51    235.77 o 
   0   0   6   307340.41   290095.38    862.94 o 
   1   1   6   286588.91   267722.03    854.96 o 
  -1   2   6    26145.04    25549.36    358.77 o 
   2   2   6     5218.40     4783.01    209.66 o 
  -3   3   6    43903.50    40924.06    453.13 o 
   0   3   6    87382.83    82654.28    464.32 o 
   3   3   6     2504.05     2681.74    299.73 o 
  -5   4   6    26424.41    25223.13    270.29 o 
  -2   4   6    19646.36    18913.18    124.27 o 
   1   4   6     6965.28     6648.82    270.71 o 
   4   4   6     6100.43     6142.45    154.09 o 
  -7   5   6    49728.77    46204.15    277.21 o 
  -4   5   6    19181.43    18751.47    238.47 o 
  -1   5   6    40366.91    38363.24    264.79 o 
   2   5   6    11593.46    11190.65    308.47 o 
   5   5   6     2727.11     2844.01    182.40 o 
  -9   6   6    19170.53    17870.86    293.14 o 
  -6   6   6    17884.21    18037.56    269.60 o 
  -3   6   6    17226.36    17469.22    341.36 o 
   0   6   6    24856.65    23610.11    135.64 o 
   3   6   6    10724.36    10111.28    155.63 o 
   6   6   6     2007.77     2143.30    411.69 o 
 -11   7   6     2352.16     2113.19    176.94 o 
  -8   7   6     7925.77     8598.20    217.64 o 
  -5   7   6    24463.83    22749.67    326.83 o 
  -2   7   6    14879.63    14508.89    322.14 o 
   1   7   6    14021.80    13189.06    666.28 o 
   4   7   6     3038.75     3247.82    277.59 o 
 -10   8   6     4727.62     4490.67     70.42 o 
  -7   8   6     6366.10     5962.71    158.44 o 
  -4   8   6    18991.67    18499.38    452.25 o 
  -1   8   6    15633.43    15988.56    610.77 o 
   2   8   6     6254.34     5965.89    155.62 o 
  -9   9   6     1999.72     1959.35    160.99 o 
  -6   9   6    10777.25    11300.67    319.35 o 
  -3   9   6     3680.13     3714.05    173.88 o 
   0   9   6     3072.42     2815.19    195.05 o 
 -11  10   6      636.07      698.73    252.60 o 
  -8  10   6     2470.34     2803.08    547.10 o 
  -5  10   6     6409.71     6135.00    118.70 o 
  -2  10   6     3214.68     3100.70    193.08 o 
   1  10   6     4649.25     4368.66    546.35 o 
 -10  11   6      531.01      726.69    373.87 o 
  -7  11   6     5085.71     4734.93    300.01 o 
  -4  11   6      951.55      936.91     53.82 o 
  -1  11   6     1903.39     1947.24    329.99 o 
  -6  12   6     1546.99     1465.08    224.29 o 
  -1   1   7    26134.35    24314.33    124.58 o 
  -3   2   7     7083.19     6643.42    114.89 o 
   0   2   7    19994.17    18768.86    495.61 o 
  -5   3   7      594.93     1734.89    192.43 o 
  -2   3   7       85.32      892.64    486.28 o 
   1   3   7    20112.10    19186.74    189.94 o 
  -7   4   7     3040.75     3507.25    490.91 o 
  -4   4   7     2380.56     2377.31    113.04 o 
  -1   4   7     5441.24     5869.70    209.35 o 
   2   4   7     3349.53     3358.22    211.05 o 
  -9   5   7      112.39      157.75     52.21 o 
  -6   5   7     1171.75     1671.10    376.33 o 
  -3   5   7     2189.80     2143.78    492.40 o 
   0   5   7    16095.44    15104.21    533.61 o 
   3   5   7      139.12      684.59    255.72 o 
 -11   6   7      468.66      454.03    109.89 o 
  -8   6   7     5611.64     5682.02    114.46 o 
  -5   6   7    12994.62    12994.28    766.06 o 
  -2   6   7     1021.98     1007.36     67.24 o 
   1   6   7    14525.63    13879.33     37.40 o 
   4   6   7       71.92      159.29    188.82 o 
 -10   7   7      107.77      444.37    147.18 o 
  -7   7   7     4640.62     4404.37    106.86 o 
  -4   7   7     5656.60     5582.10    342.96 o 
  -1   7   7     7811.73     7629.00    365.02 o 
   2   7   7      259.70      297.16     72.39 o 
   5   7   7      712.57      703.18    151.09 o 
 -12   8   7     1213.22     1209.06    246.26 o 
  -9   8   7        9.43        7.36    292.73 o 
  -6   8   7     4255.54     4755.84    316.30 o 
  -3   8   7      209.74      848.87    419.72 o 
   0   8   7     2230.51     2301.74     69.67 o 
   3   8   7     1604.22     1752.23    198.54 o 
 -11   9   7     1276.37     1237.51    379.17 o 
  -8   9   7     1904.91     1945.61    327.73 o 
  -5   9   7      467.69      606.06     75.62 o 
  -2   9   7      843.07      868.17    113.98 o 
   1   9   7     2809.17     2788.87    346.92 o 
 -10  10   7       20.56       66.26    190.35 o 
  -7  10   7     2331.77     2439.61    292.50 o 
  -4  10   7       11.61      475.85    160.54 o 
  -1  10   7     1018.35     1135.13    406.35 o 
  -9  11   7      510.03      496.24     32.28 o 
  -6  11   7     1352.34     1238.42    120.10 o 
  -3  11   7      728.46      787.98    384.09 o 
  -8  12   7       92.60      473.36    329.01 o 
  -5  12   7       35.68      188.52    237.02 o 
   0   1   8    32722.78    31237.72    271.94 o 
  -2   2   8    94741.45    89943.82   1402.53 o 
   1   2   8      297.37      651.74    331.87 o 
  -4   3   8    12903.72    12505.23    168.72 o 
  -1   3   8    11034.13    10531.88    154.10 o 
   2   3   8     1896.97     1805.46     85.70 o 
  -6   4   8     3720.49     3753.28     90.95 o 
  -3   4   8       50.93     1335.42    351.44 o 
   0   4   8    11262.55    11504.01    218.45 o 
   3   4   8     8773.40     8439.10    177.85 o 
  -8   5   8      380.85      471.19    124.88 o 
  -5   5   8      558.21      620.93    302.86 o 
  -2   5   8       28.95      351.97    484.08 o 
   1   5   8     6162.38     5956.39     96.30 o 
   4   5   8     1075.71     1165.27    222.25 o 
 -10   6   8      507.67      850.32    322.08 o 
  -7   6   8     1133.37     1320.02    274.83 o 
  -4   6   8     2232.53     2350.52    169.05 o 
  -1   6   8      297.39      457.56    101.86 o 
   2   6   8     1031.17      981.05     65.67 o 
   5   6   8      309.31      348.51     76.58 o 
 -12   7   8      351.91      571.83    423.20 o 
  -9   7   8       12.80       34.07     32.14 o 
  -6   7   8     1386.89     1465.52    309.73 o 
  -3   7   8      811.82     1102.89    207.99 o 
   0   7   8      563.06      788.77    186.20 o 
   3   7   8     1405.74     1499.08     94.17 o 
 -11   8   8       39.94       34.04     52.74 o 
  -8   8   8      684.16      920.53    389.68 o 
  -5   8   8     1045.54     1179.44    208.60 o 
  -2   8   8     1437.75     1687.08    291.61 o 
   1   8   8      821.03     1073.88    115.68 o 
   4   8   8       28.56      106.26     81.59 o 
 -10   9   8       15.63      130.94    207.68 o 
  -7   9   8     1888.40     1908.95    341.81 o 
  -4   9   8        6.07      289.81     97.60 o 
  -1   9   8      163.47      585.12    183.07 o 
   2   9   8      126.18      110.40    151.00 o 
  -9  10   8     1101.03     1146.18    187.84 o 
  -6  10   8       90.24      275.60    306.52 o 
  -3  10   8     1415.48     1674.62    208.99 o 
   0  10   8       73.85      150.04    188.67 o 
  -8  11   8       78.93      238.85    173.77 o 
  -5  11   8      349.26      411.32    325.03 o 
  -2  11   8        2.97       76.11    231.37 o 
  -7  12   8      367.18      443.46    247.96 o 
  -4  12   8      864.56     1201.53    548.46 o 
   0   0   9    20224.27    24845.97    499.55 o 
   1   1   9    44346.89    42248.63   1237.64 o 
  -1   2   9     6194.94    10062.02    900.34 o 
   2   2   9    29441.11    28156.40    614.36 o 
  -3   3   9     5475.29     5336.12    117.83 o 
   0   3   9    67296.57    63074.73   1088.91 o 
   3   3   9     3917.53     3936.76    138.41 o 
  -5   4   9     4437.03     4540.35    231.91 o 
  -2   4   9      477.38     1606.80    244.11 o 
   1   4   9     7872.93     7319.94    130.10 o 
   4   4   9     2836.77     2887.82    178.29 o 
  -7   5   9    17451.99    16860.46    104.85 o 
  -4   5   9     2455.37     3367.78    206.53 o 
  -1   5   9    24372.21    22403.13    234.94 o 
   2   5   9     2124.18     2554.42    186.90 o 
   5   5   9     2236.32     2130.06     90.99 o 
  -9   6   9     9009.88     8831.14    438.35 o 
  -6   6   9     1575.53     1864.78    216.63 o 
  -3   6   9    11409.17    10886.13    306.88 o 
   0   6   9     9674.30     9626.80    382.68 o 
   3   6   9      118.57      476.44    190.56 o 
   6   6   9     1623.47     1493.12     25.16 o 
 -11   7   9     1931.09     2534.90    409.28 o 
  -8   7   9     5328.26     4954.69    140.98 o 
  -5   7   9     4780.59     5462.97    307.90 o 
  -2   7   9     9743.70     9127.24    112.03 o 
   1   7   9       46.66      121.26    214.59 o 
   4   7   9     1334.30     1760.37    365.76 o 
 -10   8   9     1038.23     1128.65    128.55 o 
  -7   8   9       52.05      272.52     95.02 o 
  -4   8   9     6391.38     5957.91    588.05 o 
  -1   8   9     3192.55     3134.86    203.80 o 
   2   8   9      585.75      657.52    108.30 o 
  -9   9   9      140.06      227.39    242.59 o 
  -6   9   9     4274.25     4452.07    257.54 o 
  -3   9   9     1162.20     1097.27     47.06 o 
   0   9   9     3980.20     4125.32    399.03 o 
 -11  10   9      359.02      319.42    119.73 o 
  -8  10   9     1160.08     1344.69    193.28 o 
  -5  10   9     6356.37     5947.65    219.24 o 
  -2  10   9       17.18      228.21     76.22 o 
   1  10   9      413.93      385.70    314.98 o 
 -10  11   9       15.14      484.88    289.88 o 
  -7  11   9     1116.07     1322.37    279.57 o 
  -4  11   9      418.43      591.27    345.50 o 
  -1  11   9     1131.11     1411.17    575.37 o 
  -6  12   9      346.84      376.41    123.91 o 
  -1   1  10      152.04      204.19    121.83 o 
  -3   2  10      105.51      557.57    331.52 o 
   0   2  10     9915.43     9578.48    143.14 o 
  -5   3  10    11437.86    11251.85    236.39 o 
  -2   3  10    18442.64    18055.41    298.82 o 
   1   3  10     4595.80     4855.50    354.94 o 
  -7   4  10       91.06      176.06     95.30 o 
  -4   4  10     2715.03     2870.14    103.88 o 
  -1   4  10    14139.30    13743.21    104.08 o 
   2   4  10     1023.87     1193.63    248.35 o 
  -9   5  10       66.83      273.72    133.16 o 
  -6   5  10     2471.76     2532.67     64.31 o 
  -3   5  10    18624.31    18246.71    235.82 o 
   0   5  10     1124.79     2513.50    241.48 o 
   3   5  10       66.16     1220.34    316.15 o 
 -11   6  10      378.85      833.39    398.33 o 
  -8   6  10      237.79      533.64    102.23 o 
  -5   6  10     4078.87     4280.95     65.67 o 
  -2   6  10     1462.06     1665.33    178.65 o 
   1   6  10     1109.48     1143.38     28.78 o 
   4   6  10       48.09       50.29    156.41 o 
 -10   7  10      396.37      426.53    132.17 o 
  -7   7  10     1080.35     1177.48    130.38 o 
  -4   7  10      299.64      541.25    115.10 o 
  -1   7  10      781.88      725.90    252.34 o 
   2   7  10       26.28       94.34     83.66 o 
   5   7  10       78.26      105.84     71.74 o 
  -9   8  10        5.97      112.80    159.55 o 
  -6   8  10     1457.84     1293.02     77.29 o 
  -3   8  10      696.35     1005.11    182.47 o 
   0   8  10      200.71      584.70    209.35 o 
   3   8  10      140.80      115.48     93.88 o 
 -11   9  10      424.25      453.35     50.05 o 
  -8   9  10       39.62      177.59    201.22 o 
  -5   9  10     1687.44     1661.68    303.34 o 
  -2   9  10      160.12      121.74     26.93 o 
   1   9  10        6.15       52.45     63.07 o 
 -10  10  10      304.08      451.61    131.38 o 
  -7  10  10      286.60      347.48    142.41 o 
  -4  10  10      236.25      203.67    276.42 o 
  -1  10  10        9.15      416.09    441.44 o 
  -9  11  10       19.66       24.84     76.87 o 
  -6  11  10      275.06      350.41    262.36 o 
  -3  11  10      310.00      319.23     96.92 o 
  -5  12  10        3.17      175.69    211.71 o 
   0   1  11    29359.74    27026.21    168.33 o 
  -2   2  11    41686.55    39629.70    265.78 o 
   1   2  11    56000.59    55025.73   1285.93 o 
  -4   3  11    68254.75    62868.07    293.56 o 
  -1   3  11     2685.29     6337.41   1378.79 o 
   2   3  11    23418.76    22123.19    194.10 o 
  -6   4  11    32076.31    29626.97    544.57 o 
  -3   4  11     5683.22     5106.34     93.98 o 
   0   4  11    21463.06    20338.95    170.44 o 
   3   4  11     3621.48     3982.13    392.79 o 
  -8   5  11     4511.16     4538.26    231.38 o 
  -5   5  11    22883.87    21303.98    479.87 o 
  -2   5  11     1622.35     1917.26    602.68 o 
   1   5  11     6470.41     7170.66    241.53 o 
   4   5  11       84.80      719.61    287.61 o 
 -10   6  11     3168.48     2802.10    103.62 o 
  -7   6  11     8170.83     8897.13    314.04 o 
  -4   6  11    11165.69    10738.79    351.00 o 
  -1   6  11     1865.21     1726.36    122.46 o 
   2   6  11     1307.95     1216.77     50.99 o 
   5   6  11     1189.28     1135.81    127.19 o 
 -12   7  11      411.76      536.80     79.41 o 
  -9   7  11     1305.79     1224.44     61.58 o 
  -6   7  11     6316.09     7105.25    398.93 o 
  -3   7  11     2966.01     3811.21    291.60 o 
   0   7  11     6052.34     5837.75    520.57 o 
   3   7  11     3521.15     3130.73    254.63 o 
 -11   8  11      739.84      809.42    372.70 o 
  -8   8  11     3706.51     4064.85    469.14 o 
  -5   8  11    12537.90    11311.55     83.42 o 
  -2   8  11     5563.68     5190.67    245.21 o 
   1   8  11    11605.95    10792.74    724.77 o 
 -10   9  11      554.09      532.63    170.05 o 
  -7   9  11      941.43     1022.89    209.00 o 
  -4   9  11     3054.25     2891.48     99.75 o 
  -1   9  11     6008.54     6409.59    234.22 o 
   2   9  11     1750.98     1837.94    244.84 o 
  -9  10  11      305.17      390.74    152.60 o 
  -6  10  11     7616.11     7382.09    256.10 o 
  -3  10  11       20.51       84.51     52.07 o 
   0  10  11     1785.83     1709.20    194.10 o 
  -8  11  11      105.28      221.66    245.11 o 
  -5  11  11     3078.02     2965.20    241.92 o 
  -2  11  11      750.66      808.72    462.78 o 
  -7  12  11      676.29      595.99    552.26 o 
   0   0  12    45274.38    44139.84    866.62 o 
   1   1  12   173548.75   161503.73   1554.63 o 
  -1   2  12    43858.49    44482.40    926.28 o 
   2   2  12     3539.27     3867.00    292.55 o 
  -3   3  12    45403.07    42257.48    214.64 o 
   0   3  12    11996.92    11282.18    221.78 o 
   3   3  12     3112.37     2987.88    111.57 o 
  -5   4  12     8848.17     8404.17    166.99 o 
  -2   4  12    20762.77    21145.52    276.87 o 
   1   4  12     1500.21     1484.76    210.06 o 
   4   4  12     2490.09     2554.48    131.01 o 
  -7   5  12     4964.80     4947.76    141.10 o 
  -4   5  12    23754.21    22424.58    243.42 o 
  -1   5  12    10803.57    10470.72     68.03 o 
   2   5  12     3267.67     3378.36    129.98 o 
   5   5  12      685.35      715.75    107.72 o 
  -9   6  12    12392.10    12003.67    104.11 o 
  -6   6  12     4064.12     3927.21    118.99 o 
  -3   6  12    12052.53    12199.98    157.03 o 
   0   6  12     7155.99     6625.87     88.64 o 
   3   6  12     7794.69     7820.69    358.32 o 
   6   6  12       39.60       97.18    179.65 o 
 -11   7  12     2317.89     2218.86    262.44 o 
  -8   7  12     1351.89     1550.32    444.05 o 
  -5   7  12     7697.10     7793.92    160.41 o 
  -2   7  12     7685.95     7362.77    153.13 o 
   1   7  12     1665.70     1695.80    134.45 o 
   4   7  12     1875.16     2036.32     69.77 o 
 -10   8  12      644.06      720.68    128.04 o 
  -7   8  12     2263.52     2382.98    130.05 o 
  -4   8  12     5102.24     5206.28    163.50 o 
  -1   8  12     6374.00     5952.37    128.54 o 
   2   8  12     2723.52     2860.80    136.16 o 
  -9   9  12     1051.97     1095.71    284.28 o 
  -6   9  12     2860.14     3047.90    192.68 o 
  -3   9  12     3058.85     2801.15     98.59 o 
   0   9  12      812.05     1164.04    309.30 o 
  -8  10  12      798.51      759.17    108.46 o 
  -5  10  12       87.77      374.99    147.66 o 
  -2  10  12      539.85      536.54     68.54 o 
  -7  11  12      906.00      858.36     35.78 o 
  -4  11  12     1116.72     1232.24    223.07 o 
  -6  12  12      452.89      512.28    179.18 o 
  -1   1  13    13847.81    13705.51    150.16 o 
  -3   2  13    77709.23    72855.45   1019.64 o 
   0   2  13    13866.15    14375.27    225.62 o 
  -5   3  13    15881.81    15505.21    479.45 o 
  -2   3  13    44698.19    43617.71    658.02 o 
   1   3  13    71197.56    66159.88    255.13 o 
  -7   4  13    10054.29     9938.82    509.78 o 
  -4   4  13      422.47      550.07    145.49 o 
  -1   4  13    37790.76    35208.57    274.86 o 
   2   4  13    10899.42    10380.52    224.49 o 
  -9   5  13     5246.10     6205.75    264.63 o 
  -6   5  13      628.78      906.91    165.29 o 
  -3   5  13     4223.02     4246.71    199.43 o 
   0   5  13    49870.39    47620.39    305.08 o 
   3   5  13      737.79      900.33    103.37 o 
 -11   6  13     3739.37     3897.18    221.52 o 
  -8   6  13     6109.06     6444.48    160.94 o 
  -5   6  13     4123.47     4333.52    190.78 o 
  -2   6  13     7357.58     7302.14    476.71 o 
   1   6  13     6054.98     5826.02    180.39 o 
   4   6  13     1518.67     1381.82     12.88 o 
 -10   7  13     6844.63     6437.64    248.26 o 
  -7   7  13    11503.94    11187.25    260.37 o 
  -4   7  13    19367.57    18996.29    170.54 o 
  -1   7  13    11613.37    10624.69    112.13 o 
   2   7  13     4893.97     4604.52    120.70 o 
   5   7  13      473.09      656.06    130.43 o 
  -9   8  13      918.20      939.70    413.07 o 
  -6   8  13    11876.62    11667.58    206.35 o 
  -3   8  13     5324.04     5255.89    197.19 o 
   0   8  13     3439.89     3571.29    186.63 o 
   3   8  13     2349.83     2293.15    160.30 o 
 -11   9  13     1052.61     1039.46     42.97 o 
  -8   9  13     4615.57     4304.30    226.86 o 
  -5   9  13     7845.20     7413.73    263.78 o 
  -2   9  13      326.93      677.65    146.63 o 
   1   9  13     5289.73     5623.42    260.15 o 
 -10  10  13     1113.58     1321.43    345.80 o 
  -7  10  13     2715.59     2679.89    131.85 o 
  -4  10  13      270.62      363.86     72.03 o 
  -1  10  13     2541.67     2695.41    150.90 o 
  -9  11  13      898.70      826.73    153.45 o 
  -6  11  13     4058.29     4423.21    642.96 o 
  -3  11  13      750.12     1278.31    498.52 o 
  -5  12  13      127.29      121.34     77.28 o 
   0   1  14   138321.58   128498.96    777.96 o 
  -2   2  14    29350.95    27611.14    146.97 o 
   1   2  14     4412.14     4301.16    547.13 o 
  -4   3  14    20141.84    18682.81    498.72 o 
  -1   3  14    80916.94    76676.97    352.88 o 
   2   3  14    14382.24    13742.94    271.05 o 
  -6   4  14     1417.85     1257.81     96.49 o 
  -3   4  14     8609.05     9120.34    459.09 o 
   0   4  14     1246.63     1995.96    219.00 o 
   3   4  14     6913.17     6643.61    145.30 o 
  -8   5  14     4145.07     4449.14    147.42 o 
  -5   5  14     2573.82     2416.01     12.53 o 
  -2   5  14    25068.50    23676.23    173.55 o 
   1   5  14     7291.84     6942.03    364.88 o 
   4   5  14     6977.68     6830.17    351.15 o 
 -10   6  14     3630.68     3542.78    127.62 o 
  -7   6  14    12179.65    12238.74    192.46 o 
  -4   6  14     9293.24     9000.39    265.89 o 
  -1   6  14     9809.26     9004.24    216.51 o 
   2   6  14      979.57      949.76     52.77 o 
   5   6  14     2425.88     2412.28    238.38 o 
 -12   7  14     1617.79     1593.62    149.19 o 
  -9   7  14     4696.92     4897.99    363.26 o 
  -6   7  14     8455.80     8921.31    390.36 o 
  -3   7  14     6015.13     5787.32    164.21 o 
   0   7  14     4736.08     4471.91    112.64 o 
   3   7  14     1743.86     1702.51    193.65 o 
 -11   8  14      386.04      410.31     17.26 o 
  -8   8  14     2794.64     2794.78    473.59 o 
  -5   8  14     8081.17     7596.82     39.78 o 
  -2   8  14     1202.59     1476.13    378.77 o 
   1   8  14    16632.14    15953.04    120.15 o 
 -10   9  14      354.16      647.23    528.89 o 
  -7   9  14     2875.89     2755.95    211.93 o 
  -4   9  14     3276.08     3156.19     50.29 o 
  -1   9  14     3241.81     3519.73    477.59 o 
   2   9  14     1316.03     1355.60    151.28 o 
  -9  10  14      346.34      312.46    341.28 o 
  -6  10  14     5000.91     4762.91     68.70 o 
  -3  10  14      302.56      373.08    407.35 o 
   0  10  14      408.98      447.92     20.58 o 
  -8  11  14      661.20      951.32    224.11 o 
  -5  11  14     1981.88     1843.97    569.87 o 
  -2  11  14     1056.14     1124.91    327.56 o 
  -7  12  14     1701.69     1669.93    215.24 o 
   0   0  15    21116.87    19353.93   1130.89 o 
   1   1  15    43823.16    41664.23    164.38 o 
  -1   2  15    10677.91    10172.91    303.23 o 
   2   2  15    97946.04    91903.13    294.76 o 
  -3   3  15    58222.48    57418.56   1006.93 o 
   0   3  15    32992.48    32026.67    515.31 o 
   3   3  15    11671.26    10984.73    469.24 o 
  -5   4  15     2936.56     3384.24    237.93 o 
  -2   4  15     4597.03     4221.80     82.99 o 
   1   4  15     6433.00     7302.93    294.02 o 
   4   4  15     5815.39     6501.66    328.76 o 
  -7   5  15    15092.36    13950.66    621.90 o 
  -4   5  15     3752.33     3961.38    110.12 o 
  -1   5  15      190.19      352.80    384.90 o 
   2   5  15      242.23      462.79    116.30 o 
   5   5  15     2547.59     2512.64    222.27 o 
  -9   6  15     9937.55     9564.44    271.07 o 
  -6   6  15     3815.81     3514.62    333.87 o 
  -3   6  15     2655.95     2765.25    276.14 o 
   0   6  15    15125.35    15163.67    244.85 o 
   3   6  15      734.59     1221.80    286.21 o 
   6   6  15      435.49      667.10    229.38 o 
 -11   7  15     2559.11     2836.76    299.70 o 
  -8   7  15     1179.25     1514.29    329.53 o 
  -5   7  15     7435.89     7082.19    191.75 o 
  -2   7  15    11672.94    11767.13    223.59 o 
   1   7  15       74.54      126.55     37.48 o 
   4   7  15     1508.68     1461.00    267.15 o 
 -10   8  15     1670.10     1420.60    326.75 o 
  -7   8  15      513.23      865.92    232.22 o 
  -4   8  15    23193.49    22522.65    346.47 o 
  -1   8  15      939.61     1055.35    143.77 o 
   2   8  15     3016.33     2897.15    213.56 o 
  -9   9  15      171.06      354.81     80.16 o 
  -6   9  15     1626.07     2350.14    335.99 o 
  -3   9  15     5838.12     5389.23    326.80 o 
   0   9  15     1360.95     1499.71    128.92 o 
  -8  10  15     3062.48     2947.23    230.08 o 
  -5  10  15     3483.35     3535.14    107.17 o 
  -2  10  15     1838.92     2166.01    431.23 o 
  -7  11  15      849.88     1127.01    344.96 o 
  -4  11  15      476.55      870.48    330.32 o 
  -6  12  15      339.82      486.19    247.69 o 
  -1   1  16   114180.27   107836.72    404.35 o 
  -3   2  16     7546.99     7309.76    146.55 o 
   0   2  16    23881.18    22325.67    397.07 o 
  -5   3  16       65.28      214.35     60.96 o 
  -2   3  16     5101.86     5232.58    457.87 o 
   1   3  16     1218.38     1245.86    186.23 o 
  -7   4  16     2975.48     3047.43     87.86 o 
  -4   4  16      779.23      708.87     19.47 o 
  -1   4  16     2582.49     2687.17    112.80 o 
   2   4  16     5518.68     5364.97    191.01 o 
  -9   5  16      581.22     1065.27    324.76 o 
  -6   5  16      269.24      277.66    108.46 o 
  -3   5  16     1759.69     1848.60    115.11 o 
   0   5  16      178.37      374.48    182.24 o 
   3   5  16    11540.87    11435.77    320.84 o 
 -11   6  16        4.70      200.81    113.19 o 
  -8   6  16     1273.85     1511.11    205.72 o 
  -5   6  16     1701.97     1750.88    122.96 o 
  -2   6  16      135.31      369.89    129.59 o 
   1   6  16     5235.23     5237.23     64.05 o 
   4   6  16      108.78      225.47    280.16 o 
 -10   7  16       65.83      140.53    210.41 o 
  -7   7  16     2186.60     2026.72     38.82 o 
  -4   7  16        2.58      507.33    274.50 o 
  -1   7  16      868.82      867.13     56.98 o 
   2   7  16      230.82      273.22     63.93 o 
  -9   8  16     2271.42     2114.95    144.65 o 
  -6   8  16        1.77      362.30    229.56 o 
  -3   8  16     2403.15     2616.95    127.34 o 
   0   8  16       54.32       55.32     23.03 o 
   3   8  16       19.07       95.35    276.76 o 
 -11   9  16      121.15      314.55    170.41 o 
  -8   9  16      736.24     1080.12    257.20 o 
  -5   9  16      130.68      194.10    340.71 o 
  -2   9  16     1280.59     1333.69     49.58 o 
   1   9  16      557.79      772.18    176.49 o 
 -10  10  16      111.21      103.94    167.52 o 
  -7  10  16      860.22      859.75    127.31 o 
  -4  10  16     1146.12     1220.08     75.35 o 
  -1  10  16      157.07      264.27    162.52 o 
  -9  11  16     1073.78     1177.14     53.33 o 
  -6  11  16       20.02       34.82      6.90 o 
  -3  11  16      126.08      183.20    168.10 o 
   0   1  17     1363.72     2520.74    200.37 o 
  -2   2  17     4522.14     4378.25    152.28 o 
   1   2  17   179008.38   165167.42   1162.92 o 
  -4   3  17    30179.78    27992.57    544.46 o 
  -1   3  17    12756.35    15433.06   1201.34 o 
   2   3  17    13358.08    12934.67    245.98 o 
  -6   4  17      837.88      906.33     90.30 o 
  -3   4  17    12364.75    11769.19    292.23 o 
   0   4  17     1675.14     2150.27    133.88 o 
   3   4  17     6659.44     6191.62    113.02 o 
  -8   5  17      288.15      306.02     66.09 o 
  -5   5  17    27327.08    25623.83    235.41 o 
  -2   5  17     1218.81     1231.11     76.08 o 
   1   5  17     9026.66     8490.56    290.52 o 
   4   5  17     3344.57     3138.42    319.39 o 
 -10   6  17      665.37      669.65    151.41 o 
  -7   6  17     3592.37     3347.07    226.78 o 
  -4   6  17     8767.12     8355.05    214.93 o 
  -1   6  17     1637.25     1698.05    286.15 o 
   2   6  17     5707.07     6605.94    205.71 o 
   5   6  17      287.05      339.56    283.54 o 
  -9   7  17     1189.72     1403.89    228.75 o 
  -6   7  17     6657.00     6428.13    163.23 o 
  -3   7  17     3409.99     3221.90    165.85 o 
   0   7  17     2669.44     2640.41    208.43 o 
   3   7  17     2184.54     2187.86     95.82 o 
 -11   8  17     2475.08     2202.73     67.59 o 
  -8   8  17      520.42      753.77    254.55 o 
  -5   8  17     9205.74     9043.18    227.45 o 
  -2   8  17     2330.52     4083.36    406.46 o 
   1   8  17     4077.68     4050.99    130.44 o 
 -10   9  17     1670.08     1486.40    220.60 o 
  -7   9  17     6430.70     6464.38    188.91 o 
  -4   9  17     4592.15     4334.85    202.61 o 
  -1   9  17     3192.27     3196.28    259.32 o 
   2   9  17     1601.59     1493.42    164.55 o 
  -9  10  17     1736.25     1732.16    203.96 o 
  -6  10  17      230.02      258.42     39.12 o 
  -3  10  17      265.16      733.53    440.76 o 
   0  10  17     2825.41     2748.05    136.16 o 
  -8  11  17     3650.94     3406.50    186.49 o 
  -5  11  17      252.85      298.97    211.04 o 
  -2  11  17      557.37      539.21     40.74 o 
   0   0  18     8492.16     8979.90    365.39 o 
   1   1  18    12140.13    12139.50    300.80 o 
  -1   2  18      770.44     1636.81    269.50 o 
   2   2  18     1723.49     2620.94    397.47 o 
  -3   3  18    37085.75    37212.45    503.17 o 
   0   3  18    11500.31    11386.49    413.46 o 
   3   3  18      544.74      578.49    102.37 o 
  -5   4  18       10.52      169.51    121.54 o 
  -2   4  18    12187.19    11975.82    502.65 o 
   1   4  18     7588.01     7921.17    244.77 o 
   4   4  18      437.22      829.25    212.81 o 
  -7   5  18     6291.45     6762.63    177.51 o 
  -4   5  18     6021.58     6093.53    176.21 o 
  -1   5  18      216.97     1813.82    279.76 o 
   2   5  18     2655.15     2817.16    131.97 o 
   5   5  18      371.74      343.78    254.42 o 
  -9   6  18     1007.09      927.99     72.85 o 
  -6   6  18      317.15      469.53    120.42 o 
  -3   6  18     3994.49     4190.75    207.83 o 
   0   6  18      129.34      247.55    251.78 o 
   3   6  18      350.56      252.61     60.56 o 
 -11   7  18       26.64      101.30    116.82 o 
  -8   7  18       18.90      208.16    187.51 o 
  -5   7  18     3909.87     3838.05    231.83 o 
  -2   7  18     1398.14     1305.53     75.82 o 
   1   7  18      144.23      215.88    156.48 o 
   4   7  18      281.91      382.94    109.81 o 
 -10   8  18       23.06      143.75    278.94 o 
  -7   8  18      908.24      935.46    188.26 o 
  -4   8  18     3809.41     3539.97    477.57 o 
  -1   8  18       35.94       46.16     50.99 o 
   2   8  18      353.45      342.31     97.07 o 
  -9   9  18       41.01       47.84    157.91 o 
  -6   9  18     2602.86     2604.17    171.16 o 
  -3   9  18      106.66      160.61    309.12 o 
   0   9  18        8.40      342.72    249.89 o 
  -8  10  18      449.13      546.56    144.58 o 
  -5  10  18      147.16      328.61    428.03 o 
  -2  10  18      320.01      433.67    554.12 o 
  -7  11  18       53.91      208.31    238.52 o 
  -4  11  18       95.89      340.57    234.28 o 
  -1   1  19       58.25       72.05     55.00 o 
  -3   2  19      231.34      345.13     81.12 o 
   0   2  19    54115.94    50846.36    811.68 o 
  -5   3  19       56.96     1868.35    281.18 o 
  -2   3  19      990.29     1159.92    213.90 o 
   1   3  19    42164.43    40454.48    265.61 o 
  -7   4  19      114.52      521.55    140.99 o 
  -4   4  19     1240.49     2373.06    199.84 o 
  -1   4  19    10682.08    10113.12    479.46 o 
   2   4  19    12380.94    11865.35    574.98 o 
  -9   5  19     2191.71     2129.20     86.08 o 
  -6   5  19       34.32      204.28    212.15 o 
  -3   5  19     2789.14     2918.25    180.85 o 
   0   5  19     3472.88     3187.77    140.56 o 
   3   5  19     3038.13     3371.59    267.58 o 
 -11   6  19     1165.48     1115.15     36.34 o 
  -8   6  19      409.49      380.86     36.68 o 
  -5   6  19      919.06     1248.02    191.85 o 
  -2   6  19     6865.75     7435.27    204.97 o 
   1   6  19      214.97      780.83    222.80 o 
   4   6  19      779.63      883.74    123.60 o 
 -10   7  19     4688.32     4456.51     84.76 o 
  -7   7  19      663.69      803.53    236.70 o 
  -4   7  19     4134.27     4124.81     50.91 o 
  -1   7  19      523.98      483.27     81.89 o 
   2   7  19      169.63      261.19     57.78 o 
  -9   8  19     1718.96     1717.08    140.85 o 
  -6   8  19     1366.94     1354.10     61.12 o 
  -3   8  19     6148.97     6573.73    758.62 o 
   0   8  19      575.33      612.55     38.22 o 
   3   8  19      546.63      496.83    109.98 o 
 -11   9  19      312.71      325.79     48.76 o 
  -8   9  19     1239.28     1778.74    585.90 o 
  -5   9  19     1369.13     1415.21    246.39 o 
  -2   9  19      440.94      958.93    356.76 o 
   1   9  19      144.85      265.89    134.48 o 
 -10  10  19      168.57      534.37    364.09 o 
  -7  10  19      929.71     1143.34    161.61 o 
  -4  10  19       23.71      419.54    198.31 o 
  -1  10  19      439.29      477.25    350.90 o 
  -9  11  19      385.77      645.45    228.64 o 
  -6  11  19        8.88       85.69    166.27 o 
  -3  11  19      106.08      268.17    207.72 o 
   0   1  20     3419.82     4593.27    172.77 o 
  -2   2  20    10789.92    10323.19    174.37 o 
   1   2  20    13053.51    15602.22   1119.63 o 
  -4   3  20    40939.51    38185.35    336.63 o 
  -1   3  20    34135.76    32783.44    675.11 o 
   2   3  20       49.20      679.08    152.37 o 
  -6   4  20     1926.54     2985.37    214.93 o 
  -3   4  20    25368.63    23622.84    259.12 o 
   0   4  20    26774.29    24892.22    501.32 o 
   3   4  20     1287.73     1830.61    379.91 o 
  -8   5  20     2014.30     2696.69    343.59 o 
  -5   5  20     6236.44     5541.50     73.27 o 
  -2   5  20     1522.87     1627.77    184.39 o 
   1   5  20     1827.65     3030.04    193.03 o 
   4   5  20    12601.51    12050.58    259.60 o 
 -10   6  20     4184.20     4006.23    149.34 o 
  -7   6  20     2665.81     3235.59    563.95 o 
  -4   6  20    16303.17    15564.98    289.61 o 
  -1   6  20     3328.93     3388.86    254.03 o 
   2   6  20    14857.26    13606.48    190.09 o 
   5   6  20     1160.49     1068.85    120.34 o 
  -9   7  20     4115.85     4256.43    353.29 o 
  -6   7  20     5568.52     5129.83   1147.31 o 
  -3   7  20     9221.70     8486.69    244.73 o 
   0   7  20      597.36      587.98    117.55 o 
   3   7  20     1067.72      998.54    211.65 o 
 -11   8  20     4752.85     4631.31    572.50 o 
  -8   8  20      807.49      794.31    165.15 o 
  -5   8  20     8153.06     8706.16    465.69 o 
  -2   8  20     5464.79     5721.86    287.63 o 
   1   8  20     3763.56     3818.60    220.81 o 
 -10   9  20     1598.25     1490.28    232.28 o 
  -7   9  20     1919.98     1677.25     76.95 o 
  -4   9  20     5339.15     5825.85    379.60 o 
  -1   9  20     3591.58     3224.37    149.66 o 
   2   9  20     2305.87     2131.97    309.10 o 
  -9  10  20      836.38      762.40    300.46 o 
  -6  10  20     2564.47     2446.71    262.05 o 
  -3  10  20      532.57      580.68    279.84 o 
   0  10  20     3114.68     3237.53    320.48 o 
  -8  11  20     3486.37     2941.35    152.40 o 
  -5  11  20      108.31      131.77     85.17 o 
  -2  11  20      797.07      698.78    251.92 o 
   0   0  21     4657.39     4743.31    288.86 o 
   1   1  21       56.04      886.57    358.31 o 
  -1   2  21     3501.10     3245.36    519.39 o 
   2   2  21     3571.49     3393.85    244.24 o 
  -3   3  21     6358.22     6045.66    112.92 o 
   0   3  21       49.10      184.00    116.12 o 
   3   3  21    26351.12    25127.42    192.47 o 
  -5   4  21     1318.02     1302.72     72.95 o 
  -2   4  21     1005.07     1624.83    431.15 o 
   1   4  21     5427.58     5271.12    328.55 o 
   4   4  21      644.26     1062.88    382.89 o 
  -7   5  21       23.41      441.30    126.76 o 
  -4   5  21     3761.27     3530.79    165.63 o 
  -1   5  21     5852.63     5745.64    220.75 o 
   2   5  21        8.04       83.95     69.63 o 
   5   5  21     1460.97     1624.06    304.16 o 
  -9   6  21        8.16      149.54    258.49 o 
  -6   6  21     1069.80     1137.21    393.29 o 
  -3   6  21     2934.68     3467.91    212.05 o 
   0   6  21     1969.12     2167.82    194.93 o 
   3   6  21     1300.45     1350.52    133.89 o 
 -11   7  21     1920.80     1775.49    237.46 o 
  -8   7  21        8.99      110.47    289.06 o 
  -5   7  21      928.78     1131.73    242.53 o 
  -2   7  21      431.87      558.67    362.59 o 
   1   7  21     1155.51     1038.48     85.24 o 
   4   7  21        9.01       49.42    113.61 o 
 -10   8  21      276.37      580.92    403.73 o 
  -7   8  21     1522.66     1821.35    417.86 o 
  -4   8  21     2419.73     2328.76    110.61 o 
  -1   8  21      742.27     1016.64    347.29 o 
   2   8  21       37.86      165.14    343.77 o 
  -9   9  21      110.03      246.59    298.15 o 
  -6   9  21      513.68      706.69    457.66 o 
  -3   9  21     2540.56     2566.20    100.42 o 
   0   9  21      697.22      587.02    233.47 o 
  -8  10  21       95.35      678.14    236.88 o 
  -5  10  21     1626.78     1590.17    104.95 o 
  -2  10  21      703.18      698.33    187.78 o 
  -7  11  21     1149.27     1344.70    181.57 o 
  -4  11  21      647.01      771.31    120.25 o 
  -1   1  22     8535.99     8332.86     87.02 o 
  -3   2  22    11871.00    13049.95    307.85 o 
   0   2  22     3310.08     3304.92    462.76 o 
  -5   3  22    51176.40    48530.57    101.38 o 
  -2   3  22      908.37     1991.03    197.69 o 
   1   3  22    19521.42    19047.62    205.71 o 
  -7   4  22     2092.45     2173.12     68.89 o 
  -4   4  22     9929.86     9501.24    194.89 o 
  -1   4  22    20387.55    19667.86    481.23 o 
   2   4  22    11386.37    11032.30     89.83 o 
  -9   5  22      208.72      248.48     79.48 o 
  -6   5  22       13.60      305.11    155.64 o 
  -3   5  22     3004.85     4078.82    218.02 o 
   0   5  22     2081.61     2039.60     11.03 o 
   3   5  22     4669.99     4744.78    308.71 o 
 -11   6  22      146.73      141.43    290.76 o 
  -8   6  22     1690.47     1623.31    104.51 o 
  -5   6  22     2310.23     2349.31    102.38 o 
  -2   6  22       17.21       66.72    103.74 o 
   1   6  22     1008.20      930.40     46.98 o 
   4   6  22      167.76      360.89    294.20 o 
 -10   7  22     2092.55     2157.12    157.27 o 
  -7   7  22     1071.08     1171.80    229.79 o 
  -4   7  22     1355.78     1259.46     31.66 o 
  -1   7  22       17.35      192.08    256.42 o 
   2   7  22      123.93      124.39     98.52 o 
  -9   8  22      214.08      278.64     44.06 o 
  -6   8  22       80.93      190.92    312.44 o 
  -3   8  22     3129.51     3392.90    379.25 o 
   0   8  22       69.12      141.66     54.44 o 
   3   8  22      256.84      318.33    230.20 o 
 -11   9  22      721.12      924.02    429.12 o 
  -8   9  22      204.11      393.62    209.07 o 
  -5   9  22     1310.65     1548.77    119.37 o 
  -2   9  22      769.52     1157.47    568.88 o 
   1   9  22      529.80      469.22     95.19 o 
 -10  10  22      449.31      596.84    312.45 o 
  -7  10  22      248.70      438.74    209.25 o 
  -4  10  22       16.05       16.82     55.79 o 
  -1  10  22      244.95      378.63    371.18 o 
  -9  11  22      288.24      502.86    397.08 o 
  -6  11  22      606.52      634.24    578.33 o 
  -3  11  22      106.82      209.02    447.80 o 
   0   1  23      101.50      278.86     91.75 o 
  -2   2  23     2762.39     2796.64    183.46 o 
   1   2  23       45.29      333.59    108.55 o 
  -4   3  23     4872.16     5067.09    103.18 o 
  -1   3  23     1928.86     1931.82    123.02 o 
   2   3  23    12866.86    12389.97    320.17 o 
  -6   4  23       20.57      820.62    186.32 o 
  -3   4  23     2786.52     2787.95    115.80 o 
   0   4  23      371.82      620.93    102.56 o 
   3   4  23      166.51      449.89    211.28 o 
  -8   5  23      412.60      581.42    267.44 o 
  -5   5  23     4710.95     4229.25    117.56 o 
  -2   5  23     1037.64     1691.54    220.30 o 
   1   5  23     3443.27     3462.23    188.69 o 
   4   5  23       22.06      231.59    229.98 o 
 -10   6  23       97.08      219.68    297.10 o 
  -7   6  23      261.72      326.30     58.45 o 
  -4   6  23     5073.74     5281.42    232.69 o 
  -1   6  23       14.62      392.65    283.33 o 
   2   6  23      178.93      291.54     85.04 o 
   5   6  23       58.20       99.56     50.14 o 
  -9   7  23      395.44      429.63    133.97 o 
  -6   7  23     3981.10     3847.65    130.04 o 
  -3   7  23       57.20      100.63    130.97 o 
   0   7  23      957.94      982.00    161.90 o 
   3   7  23        7.34      165.42    277.45 o 
 -11   8  23        2.42      291.65    419.73 o 
  -8   8  23      889.70      863.83     75.47 o 
  -5   8  23        4.18       93.02    143.99 o 
  -2   8  23     3183.23     3017.96    158.68 o 
   1   8  23     1137.90     1322.63    291.26 o 
 -10   9  23       45.48      101.68    326.36 o 
  -7   9  23     1001.34      969.11    421.04 o 
  -4   9  23       11.61       80.18    291.44 o 
  -1   9  23      335.43      440.14    113.49 o 
  -9  10  23      135.78      151.29    424.17 o 
  -6  10  23       44.45       82.80    155.76 o 
  -3  10  23        6.69       61.23    129.06 o 
   0  10  23      180.04      222.06    165.42 o 
  -8  11  23      629.50      694.46    419.36 o 
  -5  11  23        3.25       19.32     38.76 o 
   0   0  24    72407.92    66038.29    514.98 o 
   1   1  24    59374.70    55547.00    479.28 o 
  -1   2  24    19017.29    18379.43    373.02 o 
   2   2  24    12717.58    11982.89    307.14 o 
  -3   3  24     9925.02    10413.37    244.73 o 
   0   3  24     7293.65     7719.26    146.91 o 
   3   3  24    21091.69    19163.53    230.04 o 
  -5   4  24     1771.40     3275.71    336.71 o 
  -2   4  24    20145.04    18766.10    377.66 o 
   1   4  24    10919.72    10714.98    199.19 o 
   4   4  24     2017.24     2683.38    172.88 o 
  -7   5  24       26.03      143.35    131.98 o 
  -4   5  24     5065.03     5142.92    392.06 o 
  -1   5  24     2419.59     3479.81    186.18 o 
   2   5  24    18363.69    17951.07    374.42 o 
   5   5  24     4873.95     4809.39    425.21 o 
  -9   6  24     5947.72     5798.22    200.05 o 
  -6   6  24     4419.52     4278.34    464.37 o 
  -3   6  24     6230.58     5539.59    109.66 o 
   0   6  24      214.87      734.47    315.34 o 
   3   6  24     9487.26     8902.21    102.91 o 
 -11   7  24     1806.54     1638.32     62.31 o 
  -8   7  24     1387.60     1534.80    179.26 o 
  -5   7  24     9663.41     9079.61    143.63 o 
  -2   7  24     3616.10     4262.82    293.09 o 
   1   7  24     4102.68     3652.59    131.20 o 
   4   7  24      359.74      395.15    109.60 o 
 -10   8  24     1899.16     1854.80    157.51 o 
  -7   8  24    10487.66     9559.73    251.06 o 
  -4   8  24    11570.60    10580.02    278.90 o 
  -1   8  24     5079.48     4731.48    177.59 o 
   2   8  24     2128.78     2220.87    108.01 o 
  -9   9  24     2117.19     2057.91     61.78 o 
  -6   9  24     4998.24     4760.13    124.62 o 
  -3   9  24     2881.91     2661.48     95.42 o 
   0   9  24     1787.70     1747.03     47.95 o 
  -8  10  24     2024.37     1997.47    172.13 o 
  -5  10  24     1150.53     1554.59    405.90 o 
  -2  10  24     1501.90     2135.53    524.18 o 
  -7  11  24      576.71      656.09    153.18 o 
  -4  11  24     3134.89     3138.47    235.63 o 
  -1   1  25     2235.94     2218.39    102.23 o 
  -3   2  25     1244.19     1294.86     30.79 o 
   0   2  25     3194.78     3192.19     77.89 o 
  -5   3  25     3151.24     2985.91    131.24 o 
  -2   3  25        4.77       39.35     78.96 o 
   1   3  25       64.87       54.95     54.56 o 
  -7   4  25      233.84      560.98     95.36 o 
  -4   4  25     4797.68     4546.41    319.03 o 
  -1   4  25      359.25      339.07    109.95 o 
   2   4  25     1106.88     1351.86    130.46 o 
  -9   5  25     1535.70     1443.66     39.01 o 
  -6   5  25        0.14      222.33    185.31 o 
  -3   5  25     1014.87     1076.84    106.88 o 
   0   5  25     1135.57     1157.44    177.89 o 
   3   5  25      113.93      619.83    216.74 o 
 -11   6  25       78.36      225.19    221.66 o 
  -8   6  25      917.68      969.02     73.19 o 
  -5   6  25     2270.10     2384.23    107.00 o 
  -2   6  25     2876.25     2845.90    115.06 o 
   1   6  25      378.84      409.91     91.23 o 
   4   6  25      257.90      495.42    334.07 o 
 -10   7  25       11.46       38.72    276.14 o 
  -7   7  25      326.90      442.68    524.49 o 
  -4   7  25       46.73      309.59    207.06 o 
  -1   7  25      379.15      269.93    211.95 o 
   2   7  25     1579.36     1576.63    215.95 o 
  -9   8  25        1.63       35.88    116.76 o 
  -6   8  25      330.98      681.24    129.94 o 
  -3   8  25       19.72      259.56    103.62 o 
   0   8  25       17.36       72.20    157.27 o 
   3   8  25        4.17       64.80    121.49 o 
  -8   9  25      451.91      562.03    316.71 o 
  -5   9  25      283.95      254.84    284.33 o 
  -2   9  25      126.70      196.02    236.97 o 
   1   9  25       60.59       83.20    539.78 o 
 -10  10  25        0.31       19.77     54.32 o 
  -7  10  25      255.09      317.86    284.49 o 
  -4  10  25      305.35      363.05    171.66 o 
  -1  10  25       38.69       32.78     58.47 o 
  -6  11  25      473.91      451.71     36.70 o 
  -3  11  25        1.26       29.74     37.15 o 
   0   1  26     5599.65     5680.19    330.32 o 
  -2   2  26    28650.54    26986.49    449.23 o 
   1   2  26    30534.48    29533.70    170.89 o 
  -4   3  26    19181.83    19052.21    246.75 o 
  -1   3  26    29440.72    27589.55    543.79 o 
   2   3  26    12649.07    12297.87    207.32 o 
  -6   4  26    12966.30    12254.61    494.08 o 
  -3   4  26   101685.29    94534.09    264.92 o 
   0   4  26    36455.61    35047.07    214.53 o 
   3   4  26    11503.70    11225.52    284.70 o 
  -8   5  26     5589.98     5353.39    129.63 o 
  -5   5  26     8087.74     7671.33    197.45 o 
  -2   5  26    34949.07    34095.43    469.02 o 
   1   5  26    10980.02    10853.83    330.93 o 
   4   5  26     4889.30     4562.69    186.82 o 
 -10   6  26     5915.98     5844.97    114.67 o 
  -7   6  26     1747.89     1919.95    266.84 o 
  -4   6  26    33580.07    31589.10    265.01 o 
  -1   6  26     3177.52     3151.39    252.88 o 
   2   6  26    17976.93    16776.44    362.25 o 
   5   6  26     3227.39     3106.18    122.96 o 
  -9   7  26     4511.59     4523.84    261.29 o 
  -6   7  26     9460.20     9146.31    447.74 o 
  -3   7  26    13372.35    12863.64    230.79 o 
   0   7  26     1778.82     1844.30    218.69 o 
   3   7  26     2979.26     2802.46     58.50 o 
 -11   8  26     4611.86     4221.77     32.32 o 
  -8   8  26     3149.93     2840.86    131.85 o 
  -5   8  26     8288.67     7922.82    138.40 o 
  -2   8  26     1734.61     2781.83    325.29 o 
   1   8  26     2988.19     2911.71    349.14 o 
 -10   9  26     2972.91     2836.69    318.02 o 
  -7   9  26     3563.29     3605.03    312.52 o 
  -4   9  26     2057.04     2023.35    154.32 o 
  -1   9  26     7309.60     6589.91    199.57 o 
  -9  10  26     2295.78     2230.85     81.00 o 
  -6  10  26     1088.58     1053.67    575.01 o 
  -3  10  26     6962.44     6741.49    435.23 o 
   0  10  26     3347.75     3336.77    198.08 o 
  -8  11  26     2491.08     2519.46    450.09 o 
  -5  11  26     3501.54     3541.55    160.55 o 
   0   0  27      660.14     1198.22    337.52 o 
   1   1  27       61.40      119.08     27.40 o 
  -1   2  27      309.46      535.49    181.88 o 
   2   2  27     4713.95     5211.46    436.87 o 
  -3   3  27      759.18     1035.54    238.16 o 
   0   3  27      115.44      277.55     76.72 o 
   3   3  27      244.09      385.89    155.52 o 
  -5   4  27     7570.43     7683.32    137.01 o 
  -2   4  27     1695.03     1674.48    199.69 o 
   1   4  27      167.71      250.05    194.71 o 
   4   4  27       81.66      315.15    265.11 o 
  -7   5  27       46.91      375.49    376.73 o 
  -4   5  27      370.63      426.58     38.85 o 
  -1   5  27     1739.02     1823.59    295.38 o 
   2   5  27       49.17      524.71    216.24 o 
   5   5  27      115.08      131.36     64.19 o 
  -9   6  27      482.99      427.79    218.65 o 
  -6   6  27     1385.22     1467.68    305.04 o 
  -3   6  27     1059.56     1185.52    109.32 o 
   0   6  27     3680.00     3456.87     29.24 o 
   3   6  27       30.13      174.80    252.99 o 
 -11   7  27      434.57      477.19    284.37 o 
  -8   7  27       29.37      145.35     84.48 o 
  -5   7  27      991.10     1036.68    117.88 o 
  -2   7  27      154.84      278.48    146.81 o 
   1   7  27      463.39      451.84    186.38 o 
   4   7  27        0.47      233.62    108.51 o 
 -10   8  27      168.14      286.87     48.32 o 
  -7   8  27       60.81      257.36    335.04 o 
  -4   8  27        6.25       19.63    231.96 o 
  -1   8  27       51.99      118.77    325.47 o 
   2   8  27        2.88      141.99    332.30 o 
  -9   9  27        4.92       75.08    258.19 o 
  -6   9  27      328.34      567.46    271.71 o 
  -3   9  27       32.64      106.67    196.78 o 
   0   9  27      745.10      786.62    239.84 o 
  -8  10  27      799.60      958.96    238.04 o 
  -5  10  27        0.18        5.40     14.72 o 
  -2  10  27        7.21       36.15    454.01 o 
  -7  11  27      222.49      261.14    266.00 o 
  -4  11  27      295.19      361.83     34.41 o 
  -1   1  28     1364.96     1386.28    124.05 o 
  -3   2  28      120.41      495.06    146.16 o 
   0   2  28     1567.63     1613.01    258.15 o 
  -5   3  28     6743.89     6842.91    135.82 o 
  -2   3  28      788.30      924.76    107.50 o 
   1   3  28     6743.23     6936.03    191.05 o 
  -7   4  28     1197.92     1220.24     77.97 o 
  -4   4  28     1407.68     1511.08    146.26 o 
  -1   4  28     3955.95     3699.98    255.08 o 
   2   4  28      211.23      382.48    173.46 o 
  -9   5  28       87.39      122.71     65.89 o 
  -6   5  28      106.20      351.73    197.43 o 
  -3   5  28     2784.47     3373.53    281.52 o 
   0   5  28     5884.31     5711.23     93.20 o 
   3   5  28     6264.57     5970.36    112.50 o 
 -11   6  28       75.69       98.07     43.02 o 
  -8   6  28      750.75      921.24    135.46 o 
  -5   6  28       87.88      180.27    242.95 o 
  -2   6  28     1200.96     1735.07    388.03 o 
   1   6  28      376.47      358.82    143.28 o 
   4   6  28      160.69      399.07     92.21 o 
 -10   7  28        8.66       31.77    291.67 o 
  -7   7  28      138.96      625.01    336.44 o 
  -4   7  28      904.31     1054.32     82.19 o 
  -1   7  28     3470.98     3301.72    164.38 o 
   2   7  28       25.59      283.78    125.40 o 
  -9   8  28      582.09      754.69    361.46 o 
  -6   8  28       57.77      204.75    321.69 o 
  -3   8  28       20.71      194.03    109.96 o 
   0   8  28      170.81      191.48     62.42 o 
   3   8  28      368.45      417.58    307.74 o 
  -8   9  28      194.73      223.51    177.63 o 
  -5   9  28      110.75      111.26    123.44 o 
  -2   9  28     1667.94     1687.72    144.08 o 
   1   9  28       97.34      246.59    549.70 o 
  -7  10  28      363.73      488.83    220.99 o 
  -4  10  28      819.92      853.01    206.95 o 
  -1  10  28      338.94      361.13    321.40 o 
  -6  11  28      416.77      586.85     84.59 o 
  -3  11  28      194.65      214.53    280.49 o 
   0   1  29      978.52     1300.18    179.90 o 
  -2   2  29      162.65      203.81    245.93 o 
   1   2  29    13800.52    13105.79    263.90 o 
  -4   3  29     6540.03     6689.07    525.91 o 
  -1   3  29     1395.84     2975.55    215.37 o 
   2   3  29      874.68      847.93     70.85 o 
  -6   4  29       76.14      210.09     82.58 o 
  -3   4  29     3451.90     4821.46    210.54 o 
   0   4  29     4255.58     4151.07    126.91 o 
   3   4  29     1579.88     1744.89    225.56 o 
  -8   5  29      842.68      850.08    231.35 o 
  -5   5  29     3603.17     3430.83    100.62 o 
  -2   5  29       14.07      430.89    111.95 o 
   1   5  29      262.70      263.71    116.02 o 
   4   5  29      424.91      860.30    220.89 o 
 -10   6  29       94.24      147.34     38.42 o 
  -7   6  29      165.38      160.69    101.19 o 
  -4   6  29     2383.96     2570.16    194.05 o 
  -1   6  29      183.49      327.27    184.48 o 
   2   6  29      702.01      713.17     80.68 o 
   5   6  29        3.34        9.72    131.31 o 
  -9   7  29       45.67       53.92    128.83 o 
  -6   7  29      389.52      480.26    191.87 o 
  -3   7  29      113.55      330.50    176.88 o 
   0   7  29       11.36       65.76     60.95 o 
   3   7  29      228.11      285.86    113.54 o 
  -8   8  29      564.75     1089.38    349.73 o 
  -5   8  29      823.46      769.79    150.56 o 
  -2   8  29      654.60      768.72    150.24 o 
   1   8  29      169.65      377.63    408.25 o 
 -10   9  29      155.92      146.29    325.12 o 
  -7   9  29       40.83      105.78    309.52 o 
  -4   9  29     1618.12     2104.75    490.55 o 
  -1   9  29       46.75       81.95     91.31 o 
  -9  10  29      161.72      235.95    113.94 o 
  -6  10  29      475.28      595.58    257.86 o 
  -3  10  29     1330.90     1398.81    209.91 o 
  -5  11  29      665.97     1030.97    486.26 o 
   0   0  30   123204.15   114952.63    363.30 o 
   1   1  30    43314.19    41194.89    252.95 o 
  -1   2  30    74974.26    71081.67    165.65 o 
   2   2  30     8972.89     9130.35    314.50 o 
  -3   3  30     8809.63     8460.67    411.14 o 
   0   3  30    21007.18    20744.04    217.47 o 
   3   3  30    17564.33    16542.90    166.95 o 
  -5   4  30    16318.57    15689.87    142.62 o 
  -2   4  30    78581.70    73236.18    174.64 o 
   1   4  30     4526.01     5353.59    247.00 o 
   4   4  30    20547.48    19082.84    427.26 o 
  -7   5  30     1100.83     1689.98    323.19 o 
  -4   5  30    25729.39    24786.65    256.62 o 
  -1   5  30    28290.98    26881.50    286.33 o 
   2   5  30    14699.17    13758.85    166.91 o 
   5   5  30     3981.62     3794.39    203.26 o 
  -9   6  30     6576.29     6371.24    104.02 o 
  -6   6  30    16185.58    17021.14    348.47 o 
  -3   6  30    19031.20    17552.49    127.04 o 
   0   6  30     5671.48     5491.52    125.12 o 
   3   6  30    16179.15    16121.37    187.65 o 
 -11   7  30     2158.46     2226.04    114.81 o 
  -8   7  30     7461.48     7419.84    220.93 o 
  -5   7  30     6237.30     6074.08    251.13 o 
  -2   7  30     1515.71     1602.23    212.30 o 
   1   7  30     9064.54     8594.45    274.74 o 
   4   7  30      304.78      709.93    259.30 o 
 -10   8  30     3415.24     3649.52    460.55 o 
  -7   8  30     6879.19     6322.07    147.46 o 
  -4   8  30    11521.72    11201.30    364.86 o 
  -1   8  30     7600.78     7135.35    121.22 o 
   2   8  30     3424.66     3217.21    387.31 o 
  -9   9  30     4174.90     3821.07     37.39 o 
  -6   9  30     7737.83     7473.33    103.87 o 
  -3   9  30     6806.70     6302.36    131.29 o 
   0   9  30     5159.84     5178.45    424.24 o 
  -8  10  30     3767.60     3767.08    287.92 o 
  -5  10  30     3470.01     3467.75    107.69 o 
  -2  10  30     3266.69     3200.77    142.47 o 
  -7  11  30     2003.98     1831.75    393.68 o 
  -4  11  30     2764.61     2809.81    314.17 o 
  -1   1  31     1022.29     1541.32    176.04 o 
  -3   2  31       28.64      200.44     90.26 o 
   0   2  31    19845.88    18457.18    181.59 o 
  -5   3  31     1231.90     1759.68    226.60 o 
  -2   3  31      329.47      466.70     89.65 o 
   1   3  31     3204.62     3461.99    121.33 o 
  -7   4  31      555.97      589.55     49.61 o 
  -4   4  31    13486.24    13666.29    340.27 o 
  -1   4  31     6274.97     6027.95    318.79 o 
   2   4  31     2157.29     1991.93    141.63 o 
  -9   5  31       90.48      194.51     90.33 o 
  -6   5  31      387.34      948.66    218.64 o 
  -3   5  31     5336.53     5503.30    253.34 o 
   0   5  31      755.41      862.31    109.82 o 
   3   5  31     6739.41     6323.00    189.50 o 
 -11   6  31      166.48      251.34    173.56 o 
  -8   6  31       45.39       43.24    300.23 o 
  -5   6  31     5963.31     5546.15     79.80 o 
  -2   6  31       58.45      406.43    219.47 o 
   1   6  31     2512.08     2689.38    132.48 o 
   4   6  31      768.10      776.82    406.41 o 
 -10   7  31      642.75      645.66    139.39 o 
  -7   7  31      647.02      870.86    248.21 o 
  -4   7  31      868.39      928.96    134.98 o 
  -1   7  31      121.70      227.03     89.50 o 
   2   7  31     2147.03     2069.63    188.66 o 
  -9   8  31     1237.94     1062.62     31.65 o 
  -6   8  31     2093.38     2045.70    115.97 o 
  -3   8  31       10.31      639.22    495.42 o 
   0   8  31     1135.48     1070.90    258.34 o 
  -8   9  31     2459.96     2368.54    137.58 o 
  -5   9  31       87.46      122.15    109.79 o 
  -2   9  31      655.73      655.29    339.76 o 
   1   9  31      327.51      368.73    319.78 o 
  -7  10  31      116.87      326.14    294.79 o 
  -4  10  31      111.62      130.14    174.01 o 
  -1  10  31      537.68      501.83    224.51 o 
  -6  11  31       48.73      162.95     66.33 o 
   0   1  32     5724.82     5829.90    190.77 o 
  -2   2  32     2478.16     2838.32    166.35 o 
   1   2  32      598.29      605.19     53.45 o 
  -4   3  32       90.42      759.99    370.88 o 
  -1   3  32     1842.79     1752.23     71.96 o 
   2   3  32     4855.59     4784.53    426.87 o 
  -6   4  32     1630.27     1677.72    381.00 o 
  -3   4  32    17240.47    16644.98    182.34 o 
   0   4  32      104.51      400.90     97.61 o 
   3   4  32     1554.72     1530.47    124.07 o 
  -8   5  32       31.30      195.07    274.05 o 
  -5   5  32     2405.72     2601.81    219.31 o 
  -2   5  32    28644.32    26669.50    327.94 o 
   1   5  32      154.28      530.22    201.25 o 
   4   5  32        8.39       51.21     46.69 o 
 -10   6  32      421.25      763.73    378.56 o 
  -7   6  32      235.29      476.28    148.70 o 
  -4   6  32      372.03      917.93    243.10 o 
  -1   6  32       21.37      723.91    313.95 o 
   2   6  32       14.90       52.87    448.16 o 
   5   6  32      459.62      495.96    239.20 o 
  -9   7  32      250.98      217.21     60.22 o 
  -6   7  32      116.60      622.86    194.57 o 
  -3   7  32      227.71      371.86     85.08 o 
   0   7  32      144.80      210.11    135.87 o 
   3   7  32      424.71      555.33    293.83 o 
  -8   8  32      479.91      751.99    160.05 o 
  -5   8  32       36.35      510.70    335.28 o 
  -2   8  32      581.98     1201.05    318.86 o 
   1   8  32      387.61      310.07    248.22 o 
 -10   9  32      301.62      384.35     74.41 o 
  -7   9  32      280.79      224.56    183.60 o 
  -4   9  32       32.59      284.30    110.21 o 
  -1   9  32      857.93      779.74    419.84 o 
  -9  10  32      138.64      209.93     95.76 o 
  -6  10  32       29.25       48.19    175.82 o 
  -3  10  32      868.44      834.74    307.13 o 
  -5  11  32     1399.49     1183.13     19.73 o 
   0   0  33     4399.16     4720.16    282.26 o 
   1   1  33       21.55       93.80     87.81 o 
  -1   2  33     4863.99     4528.15    167.24 o 
   2   2  33     1166.13     2495.96    291.91 o 
  -3   3  33      501.42      789.60     83.75 o 
   0   3  33    12571.33    12061.77    176.57 o 
   3   3  33     6892.97     6626.53    341.93 o 
  -5   4  33       75.46      467.99     78.86 o 
  -2   4  33     9081.90     8474.17    184.94 o 
   1   4  33      176.68      380.69    112.82 o 
   4   4  33     1309.01     1636.66    367.89 o 
  -7   5  33      314.48      354.78    105.02 o 
  -4   5  33     4284.37     3889.75    174.32 o 
  -1   5  33     4096.64     3784.10    102.06 o 
   2   5  33      480.22      707.91    166.57 o 
   5   5  33      442.93      430.64    112.05 o 
  -9   6  33      534.73      533.49    167.14 o 
  -6   6  33      235.80      342.30    204.22 o 
  -3   6  33     5976.00     6127.20    174.45 o 
   0   6  33       58.46      107.10    176.96 o 
   3   6  33     2058.35     2494.44    370.24 o 
  -8   7  33      380.80      390.33     89.73 o 
  -5   7  33      150.52      463.82    133.84 o 
  -2   7  33     1166.99     1206.33    269.36 o 
   1   7  33       94.06      112.19    121.88 o 
 -10   8  33      502.24      432.20    131.02 o 
  -7   8  33      770.11      988.84    301.20 o 
  -4   8  33       27.24       96.68    204.23 o 
  -1   8  33      496.06      799.78    235.04 o 
   2   8  33      411.51      462.04    140.90 o 
  -9   9  33      845.05      819.85    155.46 o 
  -6   9  33     1088.74     1114.84     61.65 o 
  -3   9  33     1561.32     1572.50    151.51 o 
   0   9  33       24.87      191.34    107.18 o 
  -8  10  33       19.42      172.69    148.38 o 
  -5  10  33     2157.37     2027.41    429.65 o 
  -2  10  33       84.11      115.61     58.04 o 
  -1   1  34     1094.00     1201.20    134.60 o 
  -3   2  34        8.74      343.51    126.46 o 
   0   2  34      107.85      172.84    109.52 o 
  -5   3  34       51.64      336.82    101.55 o 
  -2   3  34     1177.81     1370.86    185.88 o 
   1   3  34        5.05      247.83     84.03 o 
  -7   4  34     2254.59     2288.12    339.90 o 
  -4   4  34       19.93      295.69    102.52 o 
  -1   4  34     2573.81     2611.52     60.23 o 
   2   4  34       84.91      152.23    136.77 o 
  -9   5  34      301.41      583.75    132.82 o 
  -6   5  34      464.26      483.01     28.33 o 
  -3   5  34      290.19      284.79     18.24 o 
   0   5  34      364.97      371.34     42.64 o 
   3   5  34      487.04      467.71    227.22 o 
  -8   6  34      423.51      400.87    190.33 o 
  -5   6  34     5670.70     5372.05     76.66 o 
  -2   6  34      738.87      629.62     48.32 o 
   1   6  34      777.63      996.14    168.53 o 
   4   6  34       60.34      227.09    128.99 o 
 -10   7  34     1131.23     1233.21    407.68 o 
  -7   7  34       99.02      192.59     49.64 o 
  -4   7  34      251.46      539.63    212.91 o 
  -1   7  34      648.69      854.20    184.08 o 
   2   7  34       24.47       68.11    236.44 o 
  -9   8  34        2.60      122.81    294.32 o 
  -6   8  34     2150.36     2054.47    269.20 o 
  -3   8  34     1399.47     1367.44     44.26 o 
   0   8  34       15.70       13.78     16.04 o 
  -8   9  34      347.11      355.16     99.95 o 
  -5   9  34      396.12      432.80     41.73 o 
  -2   9  34       23.01       86.68    357.24 o 
  -7  10  34        6.51        9.32     50.93 o 
  -4  10  34      963.11      911.60     81.96 o 
   0   1  35    12840.47    12104.54    454.42 o 
  -2   2  35    15252.93    14658.21    337.54 o 
   1   2  35     2906.76     3219.00    132.21 o 
  -4   3  35     6161.08     5547.30    742.76 o 
  -1   3  35     9507.26     9414.18    300.25 o 
   2   3  35     7289.02     7078.45    592.74 o 
  -6   4  35    17166.61    15760.12    652.94 o 
  -3   4  35    22224.79    21637.10    413.61 o 
   0   4  35      804.91      888.49    129.85 o 
   3   4  35     5107.45     4573.95     60.00 o 
  -8   5  35     2346.87     2235.88    158.48 o 
  -5   5  35     1733.81     1915.95    190.26 o 
  -2   5  35    13787.53    13417.32    366.91 o 
   1   5  35     1224.74     1070.58    170.07 o 
   4   5  35     1196.73     1332.55    129.22 o 
 -10   6  35     1130.20     1080.73    101.32 o 
  -7   6  35     3610.03     3878.28    240.06 o 
  -4   6  35    17540.26    16380.70    415.24 o 
  -1   6  35      363.80      726.87    242.05 o 
   2   6  35     4616.43     4452.57    127.25 o 
  -9   7  35       11.76       21.56     10.72 o 
  -6   7  35     2959.23     2929.77    139.43 o 
  -3   7  35       21.41      143.45    191.63 o 
   0   7  35     4593.45     4593.99    173.99 o 
   3   7  35     2275.71     2136.34    210.00 o 
  -8   8  35     4955.88     4956.57    267.32 o 
  -5   8  35      100.15      436.49    163.95 o 
  -2   8  35      974.66     1176.93    197.65 o 
   1   8  35     2620.34     2924.45    315.81 o 
  -7   9  35      475.22      477.00     44.94 o 
  -4   9  35     4095.40     4099.91    207.84 o 
  -1   9  35     2524.60     2369.07    140.80 o 
  -6  10  35      935.51     1083.41    413.17 o 
  -3  10  35     2669.11     2560.84    247.02 o 
   0   0  36     3679.34     3450.80    145.51 o 
   1   1  36     7799.03     8127.56    304.47 o 
  -1   2  36    22396.11    22137.64    200.83 o 
   2   2  36      938.83     1589.83    396.52 o 
  -3   3  36    28392.91    27637.57    297.84 o 
   0   3  36     2205.17     2313.19    209.62 o 
   3   3  36      613.78      747.72    100.19 o 
  -5   4  36     6613.85     6708.46    294.17 o 
  -2   4  36     6414.50     7201.38    281.94 o 
   1   4  36      755.36     1193.01    221.02 o 
   4   4  36     6770.11     6660.66    294.93 o 
  -7   5  36     5857.33     5216.47     35.01 o 
  -4   5  36     6530.07     7589.32    222.27 o 
  -1   5  36    13313.09    12799.79    509.26 o 
   2   5  36      920.77      813.55    213.93 o 
   5   5  36      527.06      462.08    231.15 o 
  -9   6  36     2893.85     3066.31    219.13 o 
  -6   6  36      221.08      252.61    208.88 o 
  -3   6  36     8099.63     7571.85    219.19 o 
   0   6  36    10103.00     9462.63    711.75 o 
   3   6  36     5176.48     5094.02    308.90 o 
  -8   7  36     2857.06     2950.22    104.52 o 
  -5   7  36     5036.44     5121.84    161.66 o 
  -2   7  36      413.62      418.82     82.30 o 
   1   7  36     2386.18     2160.84     99.63 o 
 -10   8  36      190.08      231.42     95.21 o 
  -7   8  36      595.75     1144.42    341.92 o 
  -4   8  36      877.09     1331.90    394.15 o 
  -1   8  36      915.91      907.74    438.85 o 
   2   8  36      619.32      580.44     18.02 o 
  -9   9  36     1124.11     1027.62    395.85 o 
  -6   9  36     4510.57     4149.61    279.61 o 
  -3   9  36     2783.33     2729.44    237.47 o 
   0   9  36      745.52      723.88    656.18 o 
  -8  10  36     1138.24     1151.79    201.82 o 
  -5  10  36      428.80      390.30    126.37 o 
  -2  10  36     1450.64     1321.89    150.20 o 
  -1   1  37    11174.39    10267.10    326.14 o 
  -3   2  37    10249.06     9536.67    356.33 o 
   0   2  37    11473.49    10612.10     87.97 o 
  -5   3  37      432.49     1144.95    518.26 o 
  -2   3  37    13939.84    15077.70    305.78 o 
   1   3  37     1270.13     1494.70    129.72 o 
  -7   4  37     7840.96     7418.00    238.31 o 
  -4   4  37     2283.31     2108.15     76.46 o 
  -1   4  37    13989.40    12928.00    133.35 o 
   2   4  37     2863.51     2878.41     82.39 o 
  -9   5  37     3569.66     3298.24    143.09 o 
  -6   5  37     1804.35     1636.99     96.48 o 
  -3   5  37    32263.46    31302.01    293.23 o 
   0   5  37    12356.01    12582.24    239.12 o 
   3   5  37      741.30      771.06    226.47 o 
  -8   6  37     3800.77     3576.28     60.64 o 
  -5   6  37      796.22      924.32    193.09 o 
  -2   6  37     7860.40     7463.97     94.90 o 
   1   6  37     8000.88     7840.86    195.06 o 
   4   6  37      709.34      820.95    231.07 o 
 -10   7  37        9.83       30.52     62.89 o 
  -7   7  37     4891.19     4519.19    156.76 o 
  -4   7  37     1744.12     1702.92     78.20 o 
  -1   7  37     3799.43     3718.59    193.20 o 
   2   7  37     1897.59     1876.71     95.56 o 
  -9   8  37     2022.21     2178.73    454.02 o 
  -6   8  37     1813.66     1700.68    248.37 o 
  -3   8  37       22.84      156.68    130.25 o 
   0   8  37     2195.90     2359.68    493.60 o 
  -8   9  37     6096.17     5948.89    300.30 o 
  -5   9  37     1366.05     1506.58    190.94 o 
  -2   9  37      459.47      778.57    146.31 o 
  -7  10  37     1071.51      993.99    185.98 o 
  -4  10  37     1560.89     1525.50    268.55 o 
   0   1  38    18355.71    17189.47    160.20 o 
  -2   2  38     2118.71     2087.04    173.72 o 
   1   2  38      653.71      755.19     75.94 o 
  -4   3  38     1544.39     1515.23    139.88 o 
  -1   3  38     2786.50     2830.95    104.31 o 
   2   3  38      224.46      215.65     39.26 o 
  -6   4  38     1177.04     1634.86    306.38 o 
  -3   4  38     2941.83     3092.03    147.09 o 
   0   4  38      103.41      141.65    156.70 o 
   3   4  38     1084.39     1057.14     25.97 o 
  -8   5  38      911.58      934.77     72.12 o 
  -5   5  38     2488.81     2715.91    207.91 o 
  -2   5  38      115.12      581.20    239.67 o 
   1   5  38      282.07      390.47    392.57 o 
   4   5  38       18.12       37.30    179.19 o 
 -10   6  38      457.66      677.68    554.18 o 
  -7   6  38     1411.04     1415.97     35.86 o 
  -4   6  38     3471.98     3655.60    264.92 o 
  -1   6  38        4.31       43.98     49.98 o 
   2   6  38      784.57      811.48    299.85 o 
  -9   7  38      176.22      288.50    194.91 o 
  -6   7  38     1320.17     1502.20    320.80 o 
  -3   7  38     2978.46     2905.43     58.71 o 
   0   7  38      393.16      392.72    133.80 o 
   3   7  38        6.40       63.65    388.63 o 
  -8   8  38      723.09      923.88    325.44 o 
  -5   8  38        1.09      172.61    154.55 o 
  -2   8  38        0.03      175.11    134.84 o 
   1   8  38     2601.26     2602.67    414.14 o 
  -7   9  38      108.69      178.90    159.91 o 
  -4   9  38      102.65      151.39    116.78 o 
  -1   9  38      821.06      821.83    547.09 o 
  -6  10  38      493.86      481.15    512.67 o 
  -3  10  38       53.21       71.21     39.00 o 
   0   0  39     3095.25     3100.96    221.68 o 
   1   1  39    10191.17     9770.28     84.21 o 
  -1   2  39     6987.11     6742.04    143.46 o 
   2   2  39       43.92      523.51    266.95 o 
  -3   3  39    16804.51    16322.47    133.85 o 
   0   3  39     4686.89     4538.61    135.04 o 
   3   3  39     1359.50     1439.58     87.19 o 
  -5   4  39     5195.83     5716.00    273.10 o 
  -2   4  39     6414.77     7208.08    260.39 o 
   1   4  39      640.58      969.75    287.86 o 
   4   4  39     8268.83     7996.73    146.68 o 
  -7   5  39     7682.63     7159.15    111.89 o 
  -4   5  39     7261.70     7046.92    177.91 o 
  -1   5  39     5755.16     5490.98    297.44 o 
   2   5  39      466.76      751.62    262.03 o 
   5   5  39      477.19      465.49    156.47 o 
  -9   6  39     2731.00     2882.75    235.47 o 
  -6   6  39      586.77     1003.54    204.27 o 
  -3   6  39     2207.83     2174.38    226.54 o 
   0   6  39     6671.30     6322.14    162.42 o 
   3   6  39      994.75     1146.67    109.63 o 
  -8   7  39     1469.83     1576.97    235.33 o 
  -5   7  39      138.31      272.91    206.31 o 
  -2   7  39     6171.71     5806.95     68.11 o 
   1   7  39      275.42      426.05    319.72 o 
  -7   8  39      475.83      464.04    116.73 o 
  -4   8  39     2659.47     2397.90    140.21 o 
  -1   8  39     1070.89     1070.77     58.31 o 
  -9   9  39     1520.27     1623.34    179.02 o 
  -6   9  39      632.45      627.35     38.25 o 
  -3   9  39     1808.68     2128.22    251.45 o 
   0   9  39       10.71       80.56    339.09 o 
  -5  10  39     1432.29     1428.56    296.74 o 
  -1   1  40      498.64      532.43     94.45 o 
  -3   2  40     4704.53     4632.57    341.53 o 
   0   2  40      910.61     1001.42    139.54 o 
  -5   3  40     4773.03     4921.55    158.76 o 
  -2   3  40     8898.31     8793.91    186.94 o 
   1   3  40      663.56      579.35    123.97 o 
  -7   4  40     2526.38     2467.08    115.53 o 
  -4   4  40     2285.03     2368.25    283.96 o 
  -1   4  40     4233.76     4008.32    314.65 o 
   2   4  40      521.88      648.71    131.18 o 
  -9   5  40      336.35      333.38     88.09 o 
  -6   5  40     1037.08     1115.93    158.06 o 
  -3   5  40     8376.88     7953.95     94.49 o 
   0   5  40     9616.36     9303.65    185.39 o 
   3   5  40      103.25      326.40    241.75 o 
  -8   6  40     2600.75     2405.85     81.40 o 
  -5   6  40      379.06      462.80     82.88 o 
  -2   6  40     1022.95     1413.30    359.74 o 
   1   6  40        1.04       38.55    456.06 o 
   4   6  40      111.19      189.07    242.81 o 
 -10   7  40       67.83      100.48    339.91 o 
  -7   7  40      884.92      822.52     76.84 o 
  -4   7  40     3778.07     3653.45    125.70 o 
  -1   7  40        4.56        0.92    141.22 o 
   2   7  40      307.51      299.91     34.76 o 
  -9   8  40      273.19      379.68    364.56 o 
  -6   8  40      224.32      314.48    287.36 o 
  -3   8  40       18.66       47.60    187.30 o 
   0   8  40     1367.75     1413.03    302.90 o 
  -8   9  40      284.87      307.72    318.84 o 
  -5   9  40      392.02      374.38    197.26 o 
  -2   9  40      949.89      845.00    440.09 o 
  -7  10  40      382.55      497.76    403.23 o 
  -4  10  40      589.79      643.20    352.45 o 
   0   1  41    10495.30     9893.45    364.38 o 
  -2   2  41    23461.12    22802.15    228.77 o 
   1   2  41     5170.57     4842.45    116.48 o 
  -4   3  41     7509.75     9346.66    318.09 o 
  -1   3  41    14282.94    14284.78    268.96 o 
   2   3  41     1461.16     1836.76    287.01 o 
  -6   4  41     7309.64     6589.90     33.74 o 
  -3   4  41    17180.47    16879.67    389.54 o 
   0   4  41     1997.87     2073.99     94.69 o 
   3   4  41     3679.15     3736.25    279.88 o 
  -8   5  41     1462.00     1735.72    203.27 o 
  -5   5  41    16570.57    15833.45    292.21 o 
  -2   5  41      155.63      730.32    205.61 o 
   1   5  41     3024.23     3588.63    320.15 o 
   4   5  41     2511.67     2378.50     83.62 o 
 -10   6  41      104.88      132.12    381.86 o 
  -7   6  41     3515.20     3224.22    201.97 o 
  -4   6  41     3854.47     3849.17     84.76 o 
  -1   6  41     8619.66     7825.89     35.72 o 
   2   6  41     4795.77     4949.64    307.09 o 
  -9   7  41      695.09      724.32    189.61 o 
  -6   7  41     5923.57     5987.73    313.90 o 
  -3   7  41     2075.22     2105.72     95.44 o 
   0   7  41     4621.89     4310.73    351.67 o 
   3   7  41     3083.66     2937.05    292.29 o 
  -8   8  41     3010.91     3262.99    329.65 o 
  -5   8  41       84.70      133.20    136.22 o 
  -2   8  41     3333.04     3431.45    241.01 o 
   1   8  41      915.40      903.00    356.53 o 
  -7   9  41     1918.16     1837.79    171.25 o 
  -4   9  41     1179.27     1361.36    258.63 o 
  -1   9  41     1245.04     1146.64    151.22 o 
  -6  10  41     1257.38     1091.10    544.58 o 
  -3  10  41     1142.98     1055.75    235.06 o 
   0   0  42     5061.26     4631.26    241.55 o 
   1   1  42     2852.06     3060.83    143.54 o 
  -1   2  42     4644.15     4507.29    121.91 o 
   2   2  42     7282.24     7271.45    196.34 o 
  -3   3  42     6185.54     6024.81    361.91 o 
   0   3  42    11482.37    11628.48     71.19 o 
   3   3  42     1195.88     1129.70    144.56 o 
  -5   4  42     3961.77     3855.54     75.70 o 
  -2   4  42     4928.50     4690.66     59.91 o 
   1   4  42     2505.75     2649.18     90.48 o 
   4   4  42      750.99      753.47    379.36 o 
  -7   5  42     1794.95     2019.33    150.31 o 
  -4   5  42    10788.12    10488.91     79.34 o 
  -1   5  42     1544.27     1590.46    324.06 o 
   2   5  42     2416.10     2352.36    206.50 o 
   5   5  42     1313.30     1470.40    305.92 o 
  -9   6  42      654.80      712.99     41.56 o 
  -6   6  42      488.37      515.19     70.79 o 
  -3   6  42    12364.70    11947.81    119.01 o 
   0   6  42     1321.70     1267.86    236.39 o 
   3   6  42      848.11      968.34     48.91 o 
  -8   7  42      660.17      705.15     25.99 o 
  -5   7  42     6988.86     7316.56    365.47 o 
  -2   7  42     2579.74     2352.32    197.74 o 
   1   7  42     3079.39     3367.94    192.37 o 
  -7   8  42     1091.90     1361.69     85.95 o 
  -4   8  42       13.83       66.09     54.68 o 
  -1   8  42      297.51      480.66    208.77 o 
  -6   9  42      599.91      648.66    309.56 o 
  -3   9  42     1112.82     1173.56    105.97 o 
  -5  10  42     1030.80     1415.35    502.91 o 
  -1   1  43     6973.45     7270.65    240.53 o 
  -3   2  43     3842.70     3874.36    584.96 o 
   0   2  43     6092.84     7044.94    230.58 o 
  -5   3  43     1033.13     1005.49    163.87 o 
  -2   3  43    10829.03    10628.44    126.00 o 
   1   3  43     2891.79     2703.04    116.34 o 
  -7   4  43     1539.88     1591.03    214.08 o 
  -4   4  43       84.10      560.52    175.29 o 
  -1   4  43     3512.24     4052.46    325.28 o 
   2   4  43     2138.06     2182.36     82.15 o 
  -9   5  43     2432.50     2458.49    215.34 o 
  -6   5  43     3055.52     2829.14    176.04 o 
  -3   5  43     7116.50     7021.45    138.90 o 
   0   5  43     6991.91     6553.48     62.28 o 
   3   5  43      723.79      841.45    173.97 o 
  -8   6  43      836.48      964.02    130.93 o 
  -5   6  43     3668.34     4031.00    302.65 o 
  -2   6  43     7210.57     6550.47    230.77 o 
   1   6  43     3418.12     3228.18    152.23 o 
   4   6  43      389.12      456.42    196.38 o 
  -7   7  43     3783.96     3644.35    140.08 o 
  -4   7  43      495.19      492.05     83.03 o 
  -1   7  43     8801.55     8439.98    279.13 o 
   2   7  43      456.89      430.73     86.56 o 
  -9   8  43     1215.89     1204.34     27.48 o 
  -6   8  43      167.81      463.39    238.87 o 
  -3   8  43     3088.45     3051.70    263.42 o 
   0   8  43       86.86       62.56     57.33 o 
  -8   9  43     1878.08     1958.69    183.00 o 
  -5   9  43       85.66      119.61    287.67 o 
  -2   9  43      372.33      445.25    411.52 o 
  -4  10  43      429.78      487.27    185.55 o 
   0   1  44    25414.75    24164.71    200.92 o 
  -2   2  44    13987.05    12978.72    415.49 o 
   1   2  44     5163.02     5013.03    117.93 o 
  -4   3  44     2256.11     2570.35    259.97 o 
  -1   3  44    18342.91    17713.59    102.00 o 
   2   3  44     3664.16     3347.19    178.12 o 
  -6   4  44     4264.16     4138.73    275.78 o 
  -3   4  44    26609.41    25751.83    317.97 o 
   0   4  44     2262.13     2212.90    127.87 o 
   3   4  44     4902.10     4707.64    210.05 o 
  -8   5  44     3571.33     3641.65    242.15 o 
  -5   5  44     8574.25     8316.62    126.13 o 
  -2   5  44    10706.91    10430.98     96.48 o 
   1   5  44     2244.79     2558.43    287.08 o 
   4   5  44     3131.28     3505.66    495.73 o 
  -7   6  44     5039.36     5289.15    151.45 o 
  -4   6  44       66.12      288.30    215.49 o 
  -1   6  44     8127.20     8010.98    349.35 o 
   2   6  44     2517.12     2665.73    354.46 o 
  -9   7  44     2396.02     2318.50     72.11 o 
  -6   7  44     6152.93     5846.43    132.41 o 
  -3   7  44    11196.63    10688.51     75.51 o 
   0   7  44     4132.78     3734.95     83.01 o 
  -8   8  44     2073.38     1986.62    338.00 o 
  -5   8  44     1583.42     1582.93    213.24 o 
  -2   8  44     4252.82     4291.40    173.33 o 
   1   8  44     2541.33     2429.59    275.28 o 
  -7   9  44     1398.62     1452.46    350.40 o 
  -4   9  44     2072.47     2475.40    399.02 o 
  -1   9  44     1872.41     2160.32    638.45 o 
   0   0  45     4503.92     4981.03    525.76 o 
   1   1  45     3957.38     3799.70    105.56 o 
  -1   2  45      214.28      459.29    139.03 o 
   2   2  45     1487.90     1422.15     94.98 o 
  -3   3  45     1456.90     1497.27     94.08 o 
   0   3  45     2323.85     2409.36    104.85 o 
   3   3  45       79.93      169.43    112.47 o 
  -5   4  45      599.22      705.67    147.11 o 
  -2   4  45      206.68      515.96    122.14 o 
   1   4  45       22.05      266.16    303.10 o 
   4   4  45     1029.88      989.93     81.02 o 
  -7   5  45     1391.79     1499.33     82.96 o 
  -4   5  45     1264.66     1391.37    146.68 o 
  -1   5  45     1103.78     1451.87    124.80 o 
   2   5  45       33.75      375.55    322.94 o 
  -9   6  45       21.05      196.15    255.77 o 
  -6   6  45     2884.92     2655.50     57.65 o 
  -3   6  45      537.25      708.31     78.10 o 
   0   6  45     2691.20     2615.06    124.01 o 
   3   6  45      234.71      428.98    377.93 o 
  -8   7  45       12.73      218.12    206.38 o 
  -5   7  45      200.89      314.38    113.70 o 
  -2   7  45      870.97     1063.62    165.85 o 
   1   7  45      317.74      338.95     97.86 o 
  -7   8  45       39.54      130.75    319.46 o 
  -4   8  45      359.75      376.15     38.56 o 
  -1   8  45      352.72      381.72    144.47 o 
  -6   9  45       43.00      159.77     54.71 o 
  -3   9  45      806.98      782.91     56.79 o 
  -1   1  46       23.33      222.20     52.66 o 
  -3   2  46      908.93     1035.54    108.35 o 
   0   2  46     1345.09     1411.89    137.07 o 
  -5   3  46     5573.02     5336.18    209.45 o 
  -2   3  46     4921.92     4527.93     90.31 o 
   1   3  46     2484.25     2333.03    314.71 o 
  -7   4  46     1462.45     1733.35    227.72 o 
  -4   4  46     4265.56     4061.26    226.09 o 
  -1   4  46      118.14      169.49     74.09 o 
   2   4  46     1714.23     1759.66    210.83 o 
  -9   5  46       43.55       76.86     71.53 o 
  -6   5  46     1677.10     1493.06    202.49 o 
  -3   5  46      922.61      885.01     60.31 o 
   0   5  46     3179.59     3449.22    217.87 o 
   3   5  46       95.59      276.21    217.82 o 
  -8   6  46     1057.57     1157.66    193.31 o 
  -5   6  46       16.86      404.66    126.02 o 
  -2   6  46     5505.21     5338.94    202.95 o 
   1   6  46      399.30      717.96    231.17 o 
  -7   7  46     1998.84     2363.52    312.87 o 
  -4   7  46       94.98      278.18     99.69 o 
  -1   7  46     1053.27     1182.51    187.82 o 
   2   7  46       41.60      338.67    494.31 o 
  -6   8  46      273.79      213.00     92.25 o 
  -3   8  46     1108.11     1046.28     74.18 o 
   0   8  46      270.06      253.17     84.74 o 
  -5   9  46      296.91      375.74     79.43 o 
  -2   9  46      273.54      319.40    422.50 o 
   0   1  47     5820.34     5441.47    101.95 o 
  -2   2  47     2657.85     2491.39     92.41 o 
   1   2  47     2479.97     2570.08    213.59 o 
  -4   3  47      751.71      711.36    119.93 o 
  -1   3  47     1025.22     1017.07    170.98 o 
   2   3  47      409.13      423.92    246.15 o 
  -6   4  47       26.42      215.01    106.75 o 
  -3   4  47     2772.41     2979.60    221.73 o 
   0   4  47     1607.28     1546.73    142.07 o 
   3   4  47      831.66     1174.74    361.42 o 
  -8   5  47      509.63      716.49    278.99 o 
  -5   5  47     7437.71     7410.93    384.80 o 
  -2   5  47       94.13      121.86     94.84 o 
   1   5  47     3848.89     3773.03    207.76 o 
   4   5  47      476.23      386.25    117.93 o 
  -7   6  47     1482.10     1467.29    100.45 o 
  -4   6  47      774.36      716.59    103.04 o 
  -1   6  47     1979.32     2064.81    187.24 o 
   2   6  47      579.18      665.10    322.78 o 
  -9   7  47      485.47      424.52     73.91 o 
  -6   7  47     2995.70     3150.05    489.58 o 
  -3   7  47     1326.53     1419.26    127.47 o 
   0   7  47     3375.21     3191.19    319.55 o 
  -8   8  47      282.56      322.04    190.79 o 
  -5   8  47      944.11     1330.31    254.51 o 
  -2   8  47        5.70      219.03     96.32 o 
  -7   9  47      642.30      729.22    131.33 o 
  -4   9  47       10.68       70.39    214.10 o 
   0   0  48     4728.02     4682.88    168.15 o 
   1   1  48     2619.91     2472.25     74.35 o 
  -1   2  48     3921.79     3968.15    140.68 o 
   2   2  48      671.89     1013.44    285.15 o 
  -3   3  48      470.29      679.37    122.87 o 
   0   3  48     4611.33     4519.85     84.13 o 
   3   3  48      252.92      594.48    207.05 o 
  -5   4  48       29.09      413.21    217.83 o 
  -2   4  48     5271.51     5076.08    221.93 o 
   1   4  48      229.39      362.04     99.32 o 
   4   4  48        9.87      136.63    303.65 o 
  -7   5  48      695.00     1039.41    243.36 o 
  -4   5  48     1401.68     1483.21    166.29 o 
  -1   5  48      242.33      760.28    186.58 o 
   2   5  48       10.39      102.42     97.42 o 
  -9   6  48       90.33      128.89    294.93 o 
  -6   6  48       22.10      137.58    295.39 o 
  -3   6  48       15.86      156.71     86.71 o 
   0   6  48     2538.67     2293.03    306.73 o 
   3   6  48      176.90      174.68    131.36 o 
  -8   7  48      792.25      722.92    106.21 o 
  -5   7  48        7.69      285.21    161.60 o 
  -2   7  48        7.87      179.21    356.72 o 
   1   7  48       24.68      126.49    103.54 o 
  -7   8  48       17.97      213.19    247.05 o 
  -4   8  48      100.75      237.57    116.46 o 
  -1   8  48      198.71      201.48    288.34 o 
  -6   9  48      470.17      549.39    169.86 o 
  -3   9  48      387.38      361.95    675.46 o 
  -1   1  49        6.56      256.83    131.53 o 
  -3   2  49     1570.27     1489.14    133.03 o 
   0   2  49     2641.06     2669.32    112.87 o 
  -5   3  49     1091.19     1052.23    145.60 o 
  -2   3  49      540.51      792.44    283.12 o 
   1   3  49      681.60      742.27    125.37 o 
  -7   4  49       87.58      166.45    172.35 o 
  -4   4  49       40.36       38.79     17.35 o 
  -1   4  49      158.51      397.22    258.58 o 
   2   4  49      408.75      513.76    327.58 o 
  -9   5  49        5.02       17.80    243.20 o 
  -6   5  49      159.73      306.83    139.15 o 
  -3   5  49     1455.29     1539.40    248.29 o 
   0   5  49      449.58      414.91     72.09 o 
   3   5  49      379.20      401.78    107.35 o 
  -8   6  49      252.95      528.64    426.69 o 
  -5   6  49     1209.27     1411.14    215.36 o 
  -2   6  49     1052.66     1086.44    386.99 o 
   1   6  49      218.75      622.17    550.83 o 
  -7   7  49       74.65      192.62    155.90 o 
  -4   7  49       63.59       85.05    112.92 o 
  -1   7  49      330.63      298.99     78.43 o 
  -6   8  49      100.33       96.60    374.82 o 
  -3   8  49      903.06      944.73     73.50 o 
   0   8  49       26.72       36.38     21.80 o 
  -5   9  49       17.31       40.84    152.95 o 
   0   1  50    16463.54    16962.26    275.38 o 
  -2   2  50    28796.91    27550.93    293.13 o 
   1   2  50     5172.91     4918.65     66.93 o 
  -4   3  50    10435.57     9813.33    107.21 o 
  -1   3  50     7264.61     7321.53    236.26 o 
   2   3  50     4171.80     3910.74    191.49 o 
  -6   4  50     5402.92     5319.13    157.68 o 
  -3   4  50    11423.29    10552.82     86.63 o 
   0   4  50    14779.00    14893.24    206.74 o 
   3   4  50     2335.26     2155.41    188.99 o 
  -8   5  50     4220.66     4124.10    456.59 o 
  -5   5  50    20904.50    19977.15    400.70 o 
  -2   5  50     9279.61     8950.03    189.48 o 
   1   5  50     8727.40     7872.37    124.43 o 
   4   5  50     3235.17     2902.26    264.20 o 
  -7   6  50     6489.32     6161.09    165.29 o 
  -4   6  50     3131.99     3259.98    177.85 o 
  -1   6  50    10471.63    10275.55    184.50 o 
   2   6  50     3451.28     3474.24    415.94 o 
  -6   7  50     4758.34     4531.35     71.58 o 
  -3   7  50     5992.94     6106.39    355.99 o 
   0   7  50     4295.87     3804.86     94.13 o 
  -8   8  50     1220.29     1115.02     19.97 o 
  -5   8  50     7758.84     7266.06    225.46 o 
  -2   8  50     5716.00     5319.77    137.80 o 
  -4   9  50     2454.86     2909.00    598.55 o 
   0   0  51     1351.55     1571.33    502.31 o 
   1   1  51       99.74      103.28     14.70 o 
  -1   2  51      386.85      487.76     73.35 o 
   2   2  51       45.85      153.40    163.04 o 
  -3   3  51      983.57     1246.32    239.79 o 
   0   3  51      200.07      245.06     63.15 o 
   3   3  51      101.47       74.52    172.78 o 
  -5   4  51        0.92        3.68     73.47 o 
  -2   4  51      212.90      286.24    108.92 o 
   1   4  51      183.85      250.14    240.41 o 
   4   4  51      315.31      362.18     57.52 o 
  -7   5  51       31.35       91.81    126.53 o 
  -4   5  51       11.98       23.33    141.88 o 
  -1   5  51     3962.44     3813.30     67.08 o 
   2   5  51       48.23       51.95     82.56 o 
  -6   6  51     1764.91     1658.92     69.58 o 
  -3   6  51       77.87      111.29     45.44 o 
   0   6  51     2685.05     2432.02    173.57 o 
  -8   7  51      123.65      193.64    178.27 o 
  -5   7  51        0.26        0.92    250.48 o 
  -2   7  51       24.24       83.20    321.91 o 
   1   7  51      182.08      195.80     46.49 o 
  -7   8  51      412.68      409.88    286.49 o 
  -4   8  51      495.26      502.32    324.31 o 
  -1   8  51      177.26      187.65    462.52 o 
  -1   1  52     6764.30     6585.27     78.74 o 
  -3   2  52      921.32     1128.40    271.27 o 
   0   2  52     3901.17     4198.53    255.39 o 
  -5   3  52     3904.59     3709.06    168.24 o 
  -2   3  52     2194.63     1980.25     86.62 o 
   1   3  52    11795.87    11185.53     95.66 o 
  -7   4  52      907.20     1078.23    242.48 o 
  -4   4  52     4361.61     4155.35     77.57 o 
  -1   4  52     1808.58     1864.75    155.31 o 
   2   4  52     4176.14     4015.16     89.37 o 
  -6   5  52     7538.93     7332.39     63.81 o 
  -3   5  52      411.91      590.06     70.14 o 
   0   5  52     2443.08     2443.90     81.28 o 
   3   5  52      790.03      762.24    130.95 o 
  -8   6  52      110.28      166.28     54.11 o 
  -5   6  52     3649.11     3297.96    137.59 o 
  -2   6  52     2306.45     2280.65     10.12 o 
   1   6  52     2148.39     2369.80    180.00 o 
  -7   7  52     2875.73     2868.17    154.69 o 
  -4   7  52      171.59      181.29    121.81 o 
  -1   7  52     3023.99     3054.99    221.66 o 
  -6   8  52     1859.34     1869.12    407.74 o 
  -3   8  52     5191.38     5086.78    250.84 o 
   0   1  53      229.48      355.71    384.17 o 
  -2   2  53       70.51      129.29     72.09 o 
   1   2  53      135.31      171.24    127.69 o 
  -4   3  53      782.71      758.36    123.41 o 
  -1   3  53      395.87      372.59     72.10 o 
   2   3  53     1020.26      977.94    157.94 o 
  -6   4  53      112.42      103.35    158.47 o 
  -3   4  53        3.60      129.81    105.86 o 
   0   4  53      246.17      264.02    271.95 o 
   3   4  53        0.74       15.75    134.86 o 
  -8   5  53        0.14      219.50    374.82 o 
  -5   5  53      401.89      734.72    148.71 o 
  -2   5  53     3270.59     3169.69    120.81 o 
   1   5  53        5.46      169.67    138.83 o 
  -7   6  53      210.06      211.60     28.29 o 
  -4   6  53      457.13      585.04    244.33 o 
  -1   6  53     1022.74     1126.69     92.17 o 
   2   6  53        0.54       90.50    105.11 o 
  -6   7  53      186.03      206.48     38.40 o 
  -3   7  53       48.60       57.14      9.13 o 
   0   7  53      744.71      755.79    352.06 o 
  -5   8  53      201.36      291.46    258.76 o 
  -2   8  53       31.72      144.76    200.27 o 
   0   0  54    10938.33    10731.60   1097.54 o 
   1   1  54      337.13      558.40    186.44 o 
  -1   2  54     4778.70     4782.99    321.23 o 
   2   2  54       23.91      403.60    279.49 o 
  -3   3  54     2144.77     2232.75    351.25 o 
   0   3  54      935.25      898.76     34.34 o 
   3   3  54       22.53      124.39     71.78 o 
  -5   4  54       77.94      464.59    496.75 o 
  -2   4  54      614.13      748.54    120.41 o 
   1   4  54       12.57      206.89    149.58 o 
   4   4  54       24.36       79.65    429.67 o 
  -7   5  54       32.94      285.40    116.40 o 
  -4   5  54       90.24      177.12     44.40 o 
  -1   5  54      288.58      343.66     61.87 o 
   2   5  54      397.87      695.06    249.81 o 
  -6   6  54     1805.05     1643.34    124.23 o 
  -3   6  54      555.29      659.42    114.47 o 
   0   6  54       53.78       64.94    133.58 o 
  -5   7  54      190.86      178.72    101.43 o 
  -2   7  54     1067.75     1004.12     44.17 o 
  -4   8  54        7.55      155.62    228.58 o 
  -1   1  55      352.53      464.58     56.61 o 
  -3   2  55      594.59      561.19     92.38 o 
   0   2  55     1572.80     1906.67    211.79 o 
  -5   3  55       39.39       48.44    179.58 o 
  -2   3  55       22.88       67.30     92.41 o 
   1   3  55      273.37      279.24     42.34 o 
  -7   4  55       28.69       54.16    160.85 o 
  -4   4  55       20.84       28.64    186.52 o 
  -1   4  55       14.18      111.45    172.93 o 
   2   4  55      211.88      260.65    280.39 o 
  -6   5  55     1361.84     1334.09     99.09 o 
  -3   5  55       27.10      231.20    107.55 o 
   0   5  55      608.96      586.66     65.55 o 
   3   5  55      422.50      587.58    341.92 o 
  -8   6  55      198.42      225.01    102.72 o 
  -5   6  55     2115.72     2078.26    151.51 o 
  -2   6  55       70.90      193.72    137.57 o 
   1   6  55      638.43      629.14    353.35 o 
  -7   7  55      220.68      409.04    133.14 o 
  -4   7  55        4.48       63.61    266.10 o 
  -1   7  55      319.73      359.44     95.82 o 
  -6   8  55      974.45      898.82     71.07 o 
  -3   8  55       41.73      118.03    180.01 o 
   0   1  56     8670.29     9406.60    426.07 o 
  -2   2  56     8507.58     8471.15    140.37 o 
   1   2  56     8279.78     7965.29    227.75 o 
  -4   3  56    11246.99    10900.46    120.08 o 
  -1   3  56     7603.13     7352.31    141.21 o 
   2   3  56    11082.63    10522.76    250.30 o 
  -6   4  56     7742.74     7744.35    270.92 o 
  -3   4  56     1912.65     1925.71     85.25 o 
   0   4  56    12030.01    12031.85    254.58 o 
   3   4  56     2002.43     1951.87    180.38 o 
  -8   5  56     1773.16     1844.73    163.53 o 
  -5   5  56     8222.33     8169.04    223.97 o 
  -2   5  56    15697.26    14783.44    124.59 o 
   1   5  56     3776.99     3544.09     48.20 o 
  -7   6  56     6096.09     5752.96    173.90 o 
  -4   6  56    10197.95    10095.74    327.72 o 
  -1   6  56     2972.62     3123.60    291.63 o 
  -6   7  56     1173.25     1245.94    255.21 o 
  -3   7  56     3579.21     3375.73    123.43 o 
   0   7  56     2671.74     2569.10    127.21 o 
  -5   8  56     3072.87     3475.43    261.18 o 
   0   0  57     5245.14     5059.90    161.00 o 
   1   1  57     2826.52     2815.25    214.62 o 
  -1   2  57       74.82      276.33     69.04 o 
   2   2  57     2174.54     2086.45    253.43 o 
  -3   3  57      862.71      963.44    169.56 o 
   0   3  57     3196.30     3450.65    216.16 o 
   3   3  57      622.51      721.96    120.50 o 
  -5   4  57      123.61      601.13    444.15 o 
  -2   4  57     1283.41     1092.17    126.38 o 
   1   4  57     1101.25     1042.82     45.41 o 
   4   4  57      570.68      549.11    160.64 o 
  -7   5  57      629.58      601.16     96.67 o 
  -4   5  57      400.18      311.18    265.09 o 
  -1   5  57     1282.21     1490.62    198.72 o 
   2   5  57      119.34       71.96    349.50 o 
  -6   6  57      831.26      913.09     62.30 o 
  -3   6  57     2369.11     2148.19    255.30 o 
   0   6  57     1495.86     1447.49    350.23 o 
  -5   7  57       88.38      184.43     84.68 o 
  -2   7  57      521.64      653.64    236.48 o 
  -4   8  57      680.46      636.63    380.88 o 
  -1   1  58     2166.30     2160.53    138.47 o 
  -3   2  58      349.43      347.01    140.09 o 
   0   2  58     1587.04     1640.89    105.35 o 
  -5   3  58      551.09      504.01    130.38 o 
  -2   3  58      954.77     1166.79    206.96 o 
   1   3  58      768.71     1185.20    287.24 o 
  -7   4  58       13.17       20.50    255.56 o 
  -4   4  58      211.99      359.02    322.47 o 
  -1   4  58      717.25      803.23     95.03 o 
   2   4  58      108.58      202.91    317.51 o 
  -6   5  58      474.74      686.55    180.63 o 
  -3   5  58     1426.69     1493.19     93.48 o 
   0   5  58      163.04      264.62    229.04 o 
  -5   6  58      455.05      509.99    173.49 o 
  -2   6  58       12.57      126.15     49.13 o 
   1   6  58       43.41      292.62    173.79 o 
  -4   7  58       81.09       75.01     71.40 o 
  -1   7  58       65.43      145.56    399.58 o 
   0   1  59     2621.32     2769.69    276.36 o 
  -2   2  59      265.01      451.16    296.66 o 
   1   2  59     1691.74     1727.13    106.97 o 
  -4   3  59      955.97     1008.36    373.15 o 
  -1   3  59      111.03      755.71    467.92 o 
   2   3  59      807.56      875.27    271.43 o 
  -6   4  59      902.79      862.16    125.07 o 
  -3   4  59       14.71      110.32     75.03 o 
   0   4  59       19.46      129.53     95.08 o 
   3   4  59       29.60      207.25    108.75 o 
  -5   5  59     1114.44     1088.69    277.40 o 
  -2   5  59       22.37       48.43     75.04 o 
   1   5  59       19.24      104.82     58.25 o 
  -7   6  59       49.67       50.60     45.56 o 
  -4   6  59      402.63      726.68    299.51 o 
  -1   6  59        9.63       43.92    323.37 o 
  -6   7  59      203.60      461.52    490.11 o 
  -3   7  59       40.80       47.34    125.49 o 
   0   0  60     5494.04     5827.17    924.58 o 
   1   1  60      101.85      314.35    338.24 o 
  -1   2  60      349.60      320.10     92.62 o 
   2   2  60      152.83      342.02    254.40 o 
  -3   3  60      735.49      888.51     84.13 o 
   0   3  60      348.20      487.20    137.15 o 
   3   3  60       25.11       35.61    183.90 o 
  -5   4  60      134.16      118.04     27.55 o 
  -2   4  60      912.19     1029.25    242.86 o 
   1   4  60       16.86       65.82    356.72 o 
  -7   5  60       49.58      129.03    144.60 o 
  -4   5  60      170.67      150.93     42.81 o 
  -1   5  60      241.84      285.54    167.16 o 
   2   5  60       36.40       40.48     52.73 o 
  -6   6  60        9.15      537.16    551.26 o 
  -3   6  60        3.15       48.55    219.38 o 
   0   6  60        8.40       93.83    327.01 o 
  -5   7  60      296.48      341.98    117.92 o 
  -2   7  60      762.48      718.72    117.24 o 
  -1   1  61     1775.48     1728.60    122.96 o 
  -3   2  61      992.60     1160.86     99.28 o 
   0   2  61     5992.08     5962.93    147.88 o 
  -5   3  61     1536.55     1493.69    107.66 o 
  -2   3  61      668.69      698.96    151.90 o 
   1   3  61     4692.24     4735.69    320.32 o 
  -7   4  61      369.75      381.68    175.40 o 
  -4   4  61      849.52      868.05    238.74 o 
  -1   4  61     2905.06     2970.83    327.73 o 
   2   4  61     1313.96     1475.19    154.76 o 
  -6   5  61     1041.07     1162.49    165.58 o 
  -3   5  61      549.49      524.71     55.20 o 
   0   5  61     3653.57     3465.85    156.08 o 
  -5   6  61     1932.08     1905.97    181.41 o 
  -2   6  61     2706.60     2598.19    156.82 o 
  -4   7  61     1344.99     1356.10     75.02 o 
   0   1  62       21.55       12.88    213.28 o 
  -2   2  62        5.21       57.73    188.47 o 
   1   2  62     1672.34     1534.58    159.82 o 
  -4   3  62     5445.70     5080.60    288.37 o 
  -1   3  62     1969.90     1849.99     93.95 o 
   2   3  62     2426.04     2537.31    223.74 o 
  -6   4  62      708.74      626.74    199.81 o 
  -3   4  62      383.50      379.46     14.08 o 
   0   4  62      298.54      313.40     11.86 o 
   3   4  62      441.55      538.84    196.95 o 
  -5   5  62      258.10      275.99    391.31 o 
  -2   5  62      791.54      810.63    200.74 o 
   1   5  62      170.89      172.96    398.82 o 
  -4   6  62      389.12      379.19    179.63 o 
  -1   6  62      958.17     1022.03    169.34 o 
  -3   7  62      664.51      912.46    308.68 o 
   0   0  63       82.69       92.00    643.99 o 
   1   1  63     2880.59     2930.45    170.16 o 
  -1   2  63     2020.25     2041.50    107.35 o 
   2   2  63     2782.74     3187.87    391.49 o 
  -3   3  63      488.83      662.94    603.71 o 
   0   3  63     4493.54     4299.47    106.25 o 
   3   3  63     1612.13     1422.94    189.41 o 
  -5   4  63     1149.87     1134.62    300.83 o 
  -2   4  63      762.98      886.28    216.50 o 
   1   4  63     2239.68     2337.16    131.91 o 
  -4   5  63      330.84      370.68    103.88 o 
  -1   5  63     1577.20     1652.09    119.67 o 
  -3   6  63     1753.15     1856.27    214.67 o 
  -1   1  64      121.04      255.78    172.47 o 
  -3   2  64      167.11      133.96     57.16 o 
   0   2  64      129.22      134.32    171.07 o 
  -5   3  64       46.09       52.44    143.19 o 
  -2   3  64     2340.92     2173.00    125.10 o 
   1   3  64     1568.54     1711.07    314.55 o 
  -4   4  64      432.64      446.22     34.92 o 
  -1   4  64      420.95      441.87    194.66 o 
   2   4  64        0.56        1.84    168.11 o 
  -6   5  64      267.58      264.04    166.20 o 
  -3   5  64      448.76      458.43     63.16 o 
   0   5  64      298.34      315.55    148.38 o 
  -5   6  64     1195.48     1245.99    515.87 o 
  -2   6  64       67.56       69.00    211.98 o 
   0   1  65      847.80     1041.96    345.94 o 
  -2   2  65     1165.38     1193.43     74.79 o 
   1   2  65     5595.66     5563.66    245.13 o 
  -4   3  65     2226.58     2117.77      6.90 o 
  -1   3  65      621.85      986.40    407.40 o 
   2   3  65     3332.73     3215.48    147.54 o 
  -6   4  65     2067.34     2419.91    359.15 o 
  -3   4  65      701.68      756.46    114.55 o 
   0   4  65      758.14      716.13     97.34 o 
  -5   5  65      623.71      636.07    233.47 o 
  -2   5  65     1188.59     1137.41    119.84 o 
  -4   6  65     2200.70     2118.36    193.72 o 
   0   0  66     1243.29     1325.69   1085.58 o 
   1   1  66        0.26        0.00    374.05 o 
  -1   2  66      905.11      838.10    364.53 o 
   2   2  66      396.53      395.94    161.45 o 
  -3   3  66     1025.97     1017.14     82.70 o 
   0   3  66      838.77      804.06     43.10 o 
   3   3  66      287.23      463.66    356.87 o 
  -5   4  66       78.52       68.99    606.31 o 
  -2   4  66       25.22       92.92    192.67 o 
   1   4  66       57.23       79.50    164.41 o 
  -4   5  66        3.31      177.31    382.04 o 
  -1   5  66      569.05      552.23     31.30 o 
  -3   6  66        5.26      161.73     94.59 o 
  -1   1  67     1238.42     1380.41    156.13 o 
  -3   2  67     2426.22     2251.47    129.11 o 
   0   2  67     1361.94     1307.54     83.97 o 
  -5   3  67     3323.31     3564.45    230.87 o 
  -2   3  67      361.90      516.12    155.49 o 
   1   3  67     4973.13     5245.44    332.30 o 
  -4   4  67      322.24      447.76     94.30 o 
  -1   4  67     2669.70     2805.68    149.66 o 
  -3   5  67     3153.06     3129.55    233.49 o 
   0   5  67      925.79      944.17    522.29 o 
   0   1  68        4.21       10.57     14.42 o 
  -2   2  68        6.08       35.36     88.67 o 
   1   2  68      215.22      300.46    108.48 o 
  -4   3  68      887.77      895.14    619.72 o 
  -1   3  68       93.41      275.51    511.68 o 
   2   3  68        1.80      488.69    475.30 o 
  -3   4  68      190.74      221.56     41.38 o 
   0   4  68      251.77      539.30    325.52 o 
  -2   5  68      569.50      623.44    147.60 o 
   0   0  69      140.23      207.92    423.19 o 
   1   1  69      722.25      720.08     57.68 o 
  -1   2  69      605.84      664.75    156.19 o 
   2   2  69     2374.17     2600.20    655.38 o 
  -3   3  69     2624.06     2721.10    325.17 o 
   0   3  69       38.55       35.04     67.20 o 
  -2   4  69      145.97      255.76     79.15 o 
  -1   1  70      521.40      502.31     27.54 o 
  -3   2  70     2129.52     2280.84    237.33 o 
   0   2  70        7.99        8.28    382.85 o 
  -2   3  70     1429.14     1401.17    216.41 o 
   1   3  70     4760.85     4776.22    134.07 o 
  -4   4  70     1878.13     1799.02    280.41 o 
  -1   4  70     1990.45     2247.36    175.72 o 
   0   1  71        8.54       75.86    390.30 o 
  -2   2  71     2401.51     2404.69    378.86 o 
   1   2  71      435.99      472.76    170.21 o 
  -4   3  71      515.80      591.70    373.97 o 
  -1   3  71      362.94      344.99    573.71 o 
  -3   4  71      768.32      779.53    308.00 o 
   0   0  72      516.02      704.71    919.06 o 
   1   1  72      376.43      438.64    329.03 o 
  -1   2  72      256.93      396.54    489.64 o 
  -3   3  72      677.38      737.93    280.03 o 
   0   3  72      344.79      390.07     17.48 o 
  -1   1  73        3.36        2.76    540.12 o 
  -3   2  73      499.83      502.31     72.62 o 
   0   2  73      626.01      676.89    411.41 o 
  -2   3  73      652.04      622.06    118.46 o 
   0   1  74      113.63      227.83    140.03 o 
  -2   2  74     2828.58     2867.67    242.02 o 
   0   0  75       35.37       28.52    224.48 o 
   1   1  75       11.34       23.40     17.44 o 
  -1   2  75       77.77       95.68    271.28 o 
                                                 
